# Supplementary material for: The Role of Iron and Other Micronutrients in Arterial Stiffness: Univariable and Multivariable Mendelian Randomization
Source: Rev Cardiovasc Med. 2025 May 20;26(5):27920. doi: 10.31083/RCM27920 (PMC12135662; doi:10.31083/RCM27920)
Supplement: Supplementary file 1 [file 2153-8174-26-5-27920-s1.zip]

Archive with 2 entries (2 files):
- Supplementary Figure.pdf
- Supplementary Table..xlsx
