# Supplementary material for: The Role of Iron and Other Micronutrients in Arterial Stiffness: Univariable and Multivariable Mendelian Randomization
Source: Rev Cardiovasc Med. 2025 May 20;26(5):27920. doi: 10.31083/RCM27920 (PMC12135662; doi:10.31083/RCM27920)
Supplement: Supplementary file 1 [file 2153-8174-26-5-27920-s1.zip › Supplementary Table..xlsx]

## Sheet: Content
Table S1. Detailed information regarding studies and datasets used in MVMR analysis.
Table S2. Instrumental variables used in MR analysis.
Table S3. Association of genetically predicted micronutrients homeostasis with arterial stiffness in univariable MR.
Table S4. MVMR estimation between iron and arterial stiffness index.
Table S5. MVMR estimation between ferritin and arterial stiffness index.
Table S6. MVMR estimation between transferrin saturation and arterial stiffness index.
Table S7. Power estimation of this MR analysis and sensitivity analysis of the causal association.

## Sheet: Sheet1
Table S1. Detailed information regarding studies and datasets used in MVMR analysis.
Traits	Reference	Participants	Web Source
Obesity	/	463,010 individuals	*ukb-b-15541
Hypertension	/	336,314 individuals	*ukb-b-14057
Diabetes	/	64,949 individuals	*ukb-b-12948
Smoking	/	46,0351 individuals	*ukb-b-223
Alcohol	/	364,465 individuals	*ukb-b-5779
Insomia	/	419,314 individuals	*ukb-b-3957
*https://gwas.mrcieu.ac.uk;Output from GWAS pipeline using Phesant-derived variables from UKBiobank.

## Sheet: Sheet2
Table S2. Instrumental variables used in MR analysis.
Expoure	Outcome	SNP	Effect allele	Other allele	Exposure			Outcome			F value
					BETA	SE	Pvalue	BETA	SE	Pvalue
Iron	Arterial stiffness index	rs1033478	C	T	-0.0551	0.0108	3.63e-07	0.00205935	0.00429744	0.630001	26.0289
Iron	Arterial stiffness index	rs1525892	A	G	0.0736	0.0104	1.65e-12	0.00435582	0.00418538	0.3	50.0828
Iron	Arterial stiffness index	rs1800562	A	G	0.3724	0.02	3.96e-77	0.033205	0.00760542	1.3e-05	346.704
Iron	Arterial stiffness index	rs2075672	G	A	0.0557	0.0103	5.95e-08	-0.00520599	0.00409005	0.2	29.2439
Iron	Arterial stiffness index	rs855791	G	A	0.1868	0.0101	4.31e-77	0.0130047	0.00400311	0.0012	342.067
Ferritin	Arterial stiffness index	rs12693541	T	C	-0.106	0.014	4.17734e-14	0.00310045	0.00602836	0.61	57.3265
Ferritin	Arterial stiffness index	rs16976620	A	G	-0.0811	0.0161	4.52002e-07	-0.00547078	0.00654123	0.4	25.3741
Ferritin	Arterial stiffness index	rs1800562	A	G	0.211	0.0187	1.42495e-29	0.033205	0.00760542	1.29999e-05	127.316
Ferritin	Arterial stiffness index	rs2413450	C	T	0.0559	0.0095	3.56697e-09	0.014594	0.00396309	0.000230001	34.6239
Ferritin	Arterial stiffness index	rs368243	C	T	-0.0512	0.0093	3.79997e-08	-0.00675963	0.00399719	0.0909997	30.3092
Ferritin	Arterial stiffness index	rs651007	T	C	-0.0597	0.0116	2.54097e-07	-0.0209951	0.00487136	1.6e-05	26.487
Transferrin	Arterial stiffness index	rs1354342	G	A	-0.1264	0.0239	1.28301e-07	-0.00643284	0.00950135	0.5	27.9704
Transferrin	Arterial stiffness index	rs1495741	A	G	0.0825	0.0122	1.57398e-11	0.00172463	0.00476837	0.719999	45.7286
Transferrin	Arterial stiffness index	rs17376530	T	C	-0.1881	0.0165	5.43125e-30	-0.00491067	0.005773	0.39	129.96
Transferrin	Arterial stiffness index	rs174577	A	C	0.0684	0.0107	1.89701e-10	0.00104358	0.00415729	0.8	40.8644
Transferrin	Arterial stiffness index	rs1800562	A	G	-0.5496	0.0208	1.25893e-153	0.033205	0.00760542	1.29999e-05	698.179
Transferrin	Arterial stiffness index	rs3811658	T	C	0.3883	0.0109	1e-200	0.00533601	0.00417447	0.2	1269.06
Transferrin	Arterial stiffness index	rs6486121	T	C	-0.0561	0.0105	1.03999e-07	0.0041	0.00413068	0.32	28.5461
Transferrin	Arterial stiffness index	rs744653	T	C	0.0916	0.0144	2e-10	1.32498e-06	0.00577345	1	40.4637
Transferrin	Arterial stiffness index	rs9268633	G	A	0.0717	0.0128	2.31398e-08	-0.00560914	0.00495835	0.26	31.3775
Transferrin	Arterial stiffness index	rs9990333	T	C	-0.067	0.0101	3.01093e-11	-0.00308303	0.00398766	0.44	44.0055
Transferrin Saturation	Arterial stiffness index	rs1800562	A	G	0.5772	0.0203	1.52e-178	0.033205	0.00760542	1.3e-05	808.464
Transferrin Saturation	Arterial stiffness index	rs2061336	G	A	0.0929	0.0179	1.99e-07	-0.00273582	0.00694456	0.69	26.9355
Transferrin Saturation	Arterial stiffness index	rs221834	G	C	0.1226	0.0205	2.38e-09	0.0126584	0.00747413	0.0899995	35.7662
Transferrin Saturation	Arterial stiffness index	rs2235233	C	T	-0.069	0.0129	8.81e-08	-0.00564566	0.00475294	0.23	28.6101
Transferrin Saturation	Arterial stiffness index	rs8177272	A	G	-0.097	0.0106	5.52e-20	0.00427964	0.00418682	0.31	83.7398
Transferrin Saturation	Arterial stiffness index	rs855791	G	A	0.1921	0.0101	3.5e-80	0.0130047	0.00400311	0.0012	361.753
Iron	Pulse wave arterial stiffness index	rs1033478	C	T	-0.0551	0.0108	3.62903e-07	-0.000817414	0.00384331	0.83	26.0289
Iron	Pulse wave arterial stiffness index	rs1525892	A	G	0.0736	0.0104	1.65082e-12	0.00147921	0.0037479	0.69	50.0828
Iron	Pulse wave arterial stiffness index	rs1800562	A	G	0.3724	0.02	3.95913e-77	0.0279901	0.0067505	3.40001e-05	346.704
Iron	Pulse wave arterial stiffness index	rs2075672	G	A	0.0557	0.0103	5.94703e-08	-0.00493719	0.00365193	0.18	29.2439
Iron	Pulse wave arterial stiffness index	rs855791	G	A	0.1868	0.0101	4.31221e-77	0.0088525	0.00358326	0.0129999	342.067
Ferritin	Pulse wave arterial stiffness index	rs12693541	T	C	-0.106	0.014	4.17734e-14	0.000699802	0.00537229	0.9	57.3265
Ferritin	Pulse wave arterial stiffness index	rs16976620	A	G	-0.0811	0.0161	4.52002e-07	-0.00150629	0.00583246	0.8	25.3741
Ferritin	Pulse wave arterial stiffness index	rs1800562	A	G	0.211	0.0187	1.42495e-29	0.0279901	0.0067505	3.40001e-05	127.316
Ferritin	Pulse wave arterial stiffness index	rs2413450	C	T	0.0559	0.0095	3.56697e-09	0.00976529	0.00354663	0.00589997	34.6239
Ferritin	Pulse wave arterial stiffness index	rs368243	C	T	-0.0512	0.0093	3.79997e-08	-0.004117	0.00357418	0.25	30.3092
Ferritin	Pulse wave arterial stiffness index	rs651007	T	C	-0.0597	0.0116	2.54097e-07	-0.0194104	0.00434334	7.90005e-06	26.487
Transferrin	Pulse wave arterial stiffness index	rs1354342	G	A	-0.1264	0.0239	1.28301e-07	-0.00581616	0.00851366	0.49	27.9704
Transferrin	Pulse wave arterial stiffness index	rs1495741	A	G	0.0825	0.0122	1.57398e-11	-0.00279798	0.00426246	0.51	45.7286
Transferrin	Pulse wave arterial stiffness index	rs17376530	T	C	-0.1881	0.0165	5.43125e-30	-0.00582585	0.00516981	0.26	129.96
Transferrin	Pulse wave arterial stiffness index	rs174577	A	C	0.0684	0.0107	1.89701e-10	0.002063	0.0037137	0.58	40.8644
Transferrin	Pulse wave arterial stiffness index	rs1800562	A	G	-0.5496	0.0208	1.25893e-153	0.0279901	0.0067505	3.40001e-05	698.179
Transferrin	Pulse wave arterial stiffness index	rs3811658	T	C	0.3883	0.0109	1e-200	0.00200661	0.0037378	0.59	1269.06
Transferrin	Pulse wave arterial stiffness index	rs6486121	T	C	-0.0561	0.0105	1.03999e-07	0.00615805	0.00369162	0.0949992	28.5461
Transferrin	Pulse wave arterial stiffness index	rs744653	T	C	0.0916	0.0144	2e-10	-0.00335464	0.00515691	0.52	40.4637
Transferrin	Pulse wave arterial stiffness index	rs9268633	G	A	0.0717	0.0128	2.31398e-08	-0.00616517	0.00442701	0.16	31.3775
Transferrin	Pulse wave arterial stiffness index	rs9990333	T	C	-0.067	0.0101	3.01093e-11	-0.000401032	0.00356809	0.91	44.0055
Transferrin Saturation	Pulse wave arterial stiffness index	rs1800562	A	G	0.5772	0.0203	1.52055e-178	0.0279901	0.0067505	3.40001e-05	808.464
Transferrin Saturation	Pulse wave arterial stiffness index	rs2061336	G	A	0.0929	0.0179	1.98999e-07	-0.00479515	0.00620096	0.44	26.9355
Transferrin Saturation	Pulse wave arterial stiffness index	rs221834	G	C	0.1226	0.0205	2.377e-09	0.0146696	0.00669298	0.0280001	35.7662
Transferrin Saturation	Pulse wave arterial stiffness index	rs2235233	C	T	-0.069	0.0129	8.80501e-08	-0.00414367	0.00424465	0.33	28.6101
Transferrin Saturation	Pulse wave arterial stiffness index	rs8177272	A	G	-0.097	0.0106	5.52332e-20	0.00147355	0.00374906	0.69	83.7398
Transferrin Saturation	Pulse wave arterial stiffness index	rs855791	G	A	0.1921	0.0101	3.50429e-80	0.0088525	0.00358326	0.0129999	361.753
Arterial stiffness index	Iron	rs1006923	C	T	-0.0293436	0.00425434	5.30029e-12	-0.0155	0.0105	0.1406	47.5732
Arterial stiffness index	Iron	rs10840457	G	A	0.0235791	0.00427154	3.40001e-08	0.0049	0.0105	0.6402	30.4709
Arterial stiffness index	Iron	rs7530243	T	C	0.0229016	0.00401822	1.2e-08	-0.0073	0.01	0.4649	32.4836
Arterial stiffness index	Iron	rs913746	C	A	-0.0215361	0.00405328	1.09999e-07	-0.0032	0.0101	0.752	28.2307
Arterial stiffness index	Ferritin	rs1006923	C	T	-0.0293436	0.00425434	5.30029e-12	-0.0096	0.01	0.3323	47.5732
Arterial stiffness index	Ferritin	rs10840457	G	A	0.0235791	0.00427154	3.40001e-08	0.0099	0.0098	0.3124	30.4709
Arterial stiffness index	Ferritin	rs7530243	T	C	0.0229016	0.00401822	1.2e-08	0.0084	0.0093	0.3666	32.4836
Arterial stiffness index	Ferritin	rs913746	C	A	-0.0215361	0.00405328	1.09999e-07	-0.0005	0.0094	0.9585	28.2307
Arterial stiffness index	Transferrin	rs1006923	C	T	-0.0293436	0.00425434	5.30029e-12	-0.0003	0.0108	0.9802	47.5732
Arterial stiffness index	Transferrin	rs10840457	G	A	0.0235791	0.00427154	3.40001e-08	0.0153	0.0108	0.1551	30.4709
Arterial stiffness index	Transferrin	rs7530243	T	C	0.0229016	0.00401822	1.2e-08	0.0007	0.0103	0.9431	32.4836
Arterial stiffness index	Transferrin	rs913746	C	A	-0.0215361	0.00405328	1.09999e-07	-0.0226	0.0104	0.0296203	28.2307
Arterial stiffness index	Transferrin Saturation	rs1006923	C	T	-0.0293436	0.00425434	5.30029e-12	-0.0143	0.0106	0.1768	47.5732
Arterial stiffness index	Transferrin Saturation	rs10840457	G	A	0.0235791	0.00427154	3.40001e-08	-0.0024	0.0105	0.8184	30.4709
Arterial stiffness index	Transferrin Saturation	rs7530243	T	C	0.0229016	0.00401822	1.2e-08	-0.01	0.01	0.3168	32.4836
Arterial stiffness index	Transferrin Saturation	rs913746	C	A	-0.0215361	0.00405328	1.09999e-07	0.0144	0.0102	0.1578	28.2307
Pulse wave arterial stiffness index	Iron	rs1006923	C	T	-0.0306913	0.00380967	7.89951e-16	-0.0155	0.0105	0.1406	64.9017
Pulse wave arterial stiffness index	Iron	rs913746	C	A	-0.018338	0.00362086	4.09996e-07	-0.0032	0.0101	0.752	25.6496
Pulse wave arterial stiffness index	Ferritin	rs1006923	C	T	-0.0306913	0.00380967	7.89951e-16	-0.0096	0.01	0.3323	64.9017
Pulse wave arterial stiffness index	Ferritin	rs913746	C	A	-0.018338	0.00362086	4.09996e-07	-0.0005	0.0094	0.9585	25.6496
Pulse wave arterial stiffness index	Transferrin	rs1006923	C	T	-0.0306913	0.00380967	7.89951e-16	-0.0003	0.0108	0.9802	64.9017
Pulse wave arterial stiffness index	Transferrin	rs913746	C	A	-0.018338	0.00362086	4.09996e-07	-0.0226	0.0104	0.0296203	25.6496
Pulse wave arterial stiffness index	Transferrin Saturation	rs1006923	C	T	-0.0306913	0.00380967	7.89951e-16	-0.0143	0.0106	0.1768	64.9017
Pulse wave arterial stiffness index	Transferrin Saturation	rs913746	C	A	-0.018338	0.00362086	4.09996e-07	0.0144	0.0102	0.1578	25.6496
Calcium	Arterial stiffness index	rs10106587	C	A	-0.018089	0.0027332	3.63413e-11	-0.000412005	0.00436927	0.92	43.8012
Calcium	Arterial stiffness index	rs10108887	A	G	0.014388	0.0025449	1.5713e-08	0.0020521	0.00407184	0.61	31.9639
Calcium	Arterial stiffness index	rs1036332	C	A	0.022016	0.0028322	7.66655e-15	0.00168271	0.00453663	0.709999	60.4267
Calcium	Arterial stiffness index	rs1047891	A	C	-0.013564	0.0026667	3.64729e-07	-0.0068761	0.00425366	0.11	25.8718
Calcium	Arterial stiffness index	rs1061134	A	G	-0.024938	0.0043661	1.11921e-08	-0.00501497	0.00692573	0.47	32.6239
Calcium	Arterial stiffness index	rs10746732	A	G	-0.015715	0.0030126	1.82482e-07	0.0132153	0.00481279	0.00599998	27.2111
Calcium	Arterial stiffness index	rs10754439	T	G	0.014489	0.00252	8.95427e-09	0.000404408	0.00403945	0.92	33.0579
Calcium	Arterial stiffness index	rs10819178	G	T	0.032422	0.002599	1.04088e-35	-0.000265798	0.00415267	0.95	155.621
Calcium	Arterial stiffness index	rs10858935	A	G	-0.019314	0.0026825	6.03115e-13	0.00243822	0.00428627	0.57	51.84
Calcium	Arterial stiffness index	rs10886424	A	G	-0.012627	0.0024784	3.49028e-07	9.98203e-05	0.00397229	0.98	25.9572
Calcium	Arterial stiffness index	rs10917386	T	C	0.020085	0.0026755	6.05899e-14	0.00207755	0.00428283	0.630001	56.3552
Calcium	Arterial stiffness index	rs10922083	T	C	0.01365	0.0026822	3.59956e-07	0.00380061	0.0042837	0.37	25.899
Calcium	Arterial stiffness index	rs10954164	C	T	0.01401	0.0026204	8.98028e-08	-0.00783976	0.00420314	0.0619998	28.5852
Calcium	Arterial stiffness index	rs10958700	G	T	0.02019	0.0028967	3.17761e-12	-0.00283638	0.00465038	0.54	48.5809
Calcium	Arterial stiffness index	rs11078597	C	T	0.051014	0.0031786	6.11505e-58	0.00736475	0.00508436	0.15	257.577
Calcium	Arterial stiffness index	rs11079983	C	T	-0.016195	0.0028329	1.0858e-08	0.0108073	0.00450933	0.017	32.6813
Calcium	Arterial stiffness index	rs11085794	T	C	-0.013996	0.0027578	3.87293e-07	-0.00541351	0.00440577	0.22	25.7562
Calcium	Arterial stiffness index	rs111686785	G	A	-0.037593	0.0070347	9.10018e-08	-0.00341692	0.0112765	0.760001	28.5577
Calcium	Arterial stiffness index	rs111916354	T	C	-0.023717	0.0045848	2.30558e-07	0.0121387	0.00738828	0.1	26.7595
Calcium	Arterial stiffness index	rs112174050	T	C	0.1021	0.0079756	1.62855e-37	0.0307057	0.0129475	0.0179999	163.88
Calcium	Arterial stiffness index	rs112371897	T	C	0.069473	0.0042632	1.11944e-59	-0.00515365	0.00681321	0.450001	265.559
Calcium	Arterial stiffness index	rs112394090	C	T	0.03375	0.0057012	3.22753e-09	-0.00644302	0.00904759	0.48	35.0441
Calcium	Arterial stiffness index	rs114949263	C	T	0.033973	0.0039496	7.89042e-18	-0.0108331	0.00628249	0.0850002	73.988
Calcium	Arterial stiffness index	rs114960899	A	G	-0.062534	0.007302	1.09496e-17	0.000705439	0.0118608	0.95	73.3413
Calcium	Arterial stiffness index	rs11588907	T	C	-0.01592	0.0026176	1.18891e-09	0.000139561	0.00418349	0.97	36.9896
Calcium	Arterial stiffness index	rs11616030	C	A	-0.03102	0.004422	2.30569e-12	0.0109287	0.00712582	0.13	49.2092
Calcium	Arterial stiffness index	rs11621792	T	C	0.015857	0.0025057	2.47719e-10	0.00225227	0.00400459	0.57	40.0483
Calcium	Arterial stiffness index	rs11629876	T	C	-0.018063	0.0026305	6.5887e-12	4.57369e-05	0.00421971	0.99	47.1523
Calcium	Arterial stiffness index	rs11647760	A	C	-0.012783	0.0025395	4.8167e-07	-0.00228419	0.00406359	0.57	25.3378
Calcium	Arterial stiffness index	rs116769926	A	C	0.072557	0.0081692	6.60998e-19	-0.00389318	0.0133131	0.77	78.8859
Calcium	Arterial stiffness index	rs117080418	A	T	-0.099036	0.012648	4.88203e-15	0.0200926	0.0202438	0.32	61.3116
Calcium	Arterial stiffness index	rs117179023	T	C	-0.067507	0.011583	5.60415e-09	0.0230954	0.0188418	0.22	33.9669
Calcium	Arterial stiffness index	rs117213754	A	G	0.10355	0.010194	3.09172e-24	-0.0225307	0.016236	0.17	103.184
Calcium	Arterial stiffness index	rs11730491	T	G	0.020853	0.003342	4.39572e-10	-0.000896743	0.00534457	0.87	38.9336
Calcium	Arterial stiffness index	rs11743466	G	C	0.017609	0.0025939	1.13449e-11	-0.00383253	0.00415656	0.36	46.0854
Calcium	Arterial stiffness index	rs11747525	G	C	0.019157	0.0026334	3.48498e-13	-0.00222489	0.00423154	0.6	52.9202
Calcium	Arterial stiffness index	rs11792928	T	C	-0.016672	0.0027364	1.11091e-09	0.00167694	0.00437282	0.7	37.1207
Calcium	Arterial stiffness index	rs1187117	T	G	-0.043591	0.0032603	9.25977e-41	-0.0162063	0.00519012	0.00179999	178.763
Calcium	Arterial stiffness index	rs11928797	A	C	0.019824	0.0038579	2.7693e-07	-0.000642244	0.00620317	0.92	26.4047
Calcium	Arterial stiffness index	rs12103632	C	G	-0.021982	0.0041388	1.09071e-07	0.0012951	0.00661716	0.84	28.2089
Calcium	Arterial stiffness index	rs12132412	G	A	0.028426	0.0025657	1.60472e-28	0.00425285	0.00409422	0.3	122.75
Calcium	Arterial stiffness index	rs12133641	G	A	0.01271	0.0025188	4.51565e-07	-0.0102165	0.00401431	0.0109999	25.4627
Calcium	Arterial stiffness index	rs12135382	T	C	0.022232	0.0026019	1.29778e-17	-0.00139037	0.00416314	0.74	73.0089
Calcium	Arterial stiffness index	rs12147703	A	G	-0.028104	0.0040525	4.07099e-12	-0.000108059	0.00642814	0.99	48.0939
Calcium	Arterial stiffness index	rs1229984	C	T	0.045394	0.0083957	6.41904e-08	-0.0127123	0.0121587	0.3	29.2337
Calcium	Arterial stiffness index	rs12339541	A	C	-0.061136	0.0050631	1.4615e-33	-0.00193512	0.00807629	0.81	145.801
Calcium	Arterial stiffness index	rs12361897	T	C	0.014381	0.002739	1.51771e-07	-0.00350329	0.00438147	0.42	27.5673
Calcium	Arterial stiffness index	rs12378991	A	G	-0.038187	0.0045949	9.54553e-17	0.00607431	0.00739644	0.41	69.0683
Calcium	Arterial stiffness index	rs12583851	C	T	-0.02257	0.0028672	3.50187e-15	0.0023203	0.00457451	0.61	61.9651
Calcium	Arterial stiffness index	rs1260326	C	T	-0.048955	0.0025352	4.95222e-83	-0.00178984	0.00405814	0.66	372.88
Calcium	Arterial stiffness index	rs12613807	C	T	0.016072	0.0024992	1.26879e-10	0.00181359	0.0039911	0.649999	41.3559
Calcium	Arterial stiffness index	rs12675477	T	C	0.01727	0.002789	5.94114e-10	0.0011267	0.00445324	0.8	38.3431
Calcium	Arterial stiffness index	rs12743084	G	C	-0.026135	0.0024855	7.44218e-26	0.00561148	0.00396963	0.16	110.565
Calcium	Arterial stiffness index	rs12784269	A	G	-0.013651	0.0027026	4.39977e-07	-0.000160568	0.00433012	0.97	25.5132
Calcium	Arterial stiffness index	rs12793731	T	C	0.014619	0.002499	4.92425e-09	0.00521498	0.00400188	0.19	34.2218
Calcium	Arterial stiffness index	rs12918968	C	A	-0.031775	0.0024974	4.50505e-37	0.00443133	0.00400187	0.27	161.881
Calcium	Arterial stiffness index	rs12922549	T	C	-0.022056	0.002978	1.30287e-13	-0.00162896	0.00476148	0.73	54.8535
Calcium	Arterial stiffness index	rs12933858	T	C	0.018826	0.002501	5.1892e-14	0.0016779	0.00399845	0.67	56.6616
Calcium	Arterial stiffness index	rs12982234	T	C	-0.058228	0.0063823	7.3215e-20	0.0101911	0.0104012	0.33	83.2356
Calcium	Arterial stiffness index	rs12998379	A	G	-0.024268	0.0031574	1.52055e-14	0.0031222	0.00505794	0.54	59.0757
Calcium	Arterial stiffness index	rs13068313	A	G	-0.014217	0.0028268	4.92799e-07	0.00241545	0.00452257	0.59	25.2945
Calcium	Arterial stiffness index	rs13073106	T	C	0.037621	0.0025901	8.70563e-48	-0.00345052	0.00417011	0.41	210.973
Calcium	Arterial stiffness index	rs13107325	T	C	-0.064048	0.0047171	5.58085e-42	-0.00901545	0.00755067	0.23	184.358
Calcium	Arterial stiffness index	rs13108218	G	A	-0.039865	0.0025727	3.92013e-54	-0.000890317	0.00411328	0.83	240.107
Calcium	Arterial stiffness index	rs13283282	G	C	-0.018649	0.0035125	1.1004e-07	0.00995408	0.00562421	0.0769999	28.1889
Calcium	Arterial stiffness index	rs13389219	T	C	-0.01636	0.0025376	1.1413e-10	-0.00376678	0.00405358	0.35	41.5643
Calcium	Arterial stiffness index	rs1354034	C	T	-0.018049	0.0025295	9.66941e-13	-0.00152148	0.00403882	0.709999	50.914
Calcium	Arterial stiffness index	rs1374161	A	G	-0.022541	0.0024802	1.01205e-19	-0.00234352	0.00396351	0.55	82.5987
Calcium	Arterial stiffness index	rs138789759	A	G	0.046858	0.0047245	3.50187e-23	0.0078869	0.00745708	0.29	98.3684
Calcium	Arterial stiffness index	rs140966060	G	A	-0.066403	0.012297	6.67806e-08	-0.0289132	0.0202929	0.15	29.1593
Calcium	Arterial stiffness index	rs141079827	A	G	-0.055543	0.0091193	1.1251e-09	-0.00360841	0.0147596	0.81	37.0967
Calcium	Arterial stiffness index	rs141949189	T	A	0.015136	0.0026177	7.38431e-09	0.000441413	0.00419056	0.92	33.4335
Calcium	Arterial stiffness index	rs147233090	T	C	0.10258	0.0081001	9.55432e-37	-0.0185322	0.0127002	0.14	160.378
Calcium	Arterial stiffness index	rs1476698	G	A	-0.020606	0.0025699	1.07498e-15	0.00363351	0.00411589	0.38	64.2917
Calcium	Arterial stiffness index	rs1497826	G	C	0.024098	0.0025793	9.43192e-21	-0.00410471	0.00412974	0.32	87.2888
Calcium	Arterial stiffness index	rs149807892	T	C	0.065928	0.01005	5.38146e-11	0.00259952	0.0162224	0.87	43.0336
Calcium	Arterial stiffness index	rs1500187	G	A	-0.013673	0.0024911	4.05135e-08	-0.0102604	0.00398983	0.01	30.1263
Calcium	Arterial stiffness index	rs164751	T	G	-0.01881	0.0025383	1.26125e-13	-0.00107315	0.0040625	0.79	54.9151
Calcium	Arterial stiffness index	rs165316	G	A	-0.017712	0.0031117	1.25551e-08	0.00481561	0.00496985	0.33	32.3996
Calcium	Arterial stiffness index	rs1672991	G	A	0.075238	0.0049714	1.00554e-51	-0.0141017	0.00793495	0.0759994	229.043
Calcium	Arterial stiffness index	rs16828262	G	C	-0.013765	0.0025405	6.03059e-08	0.002733	0.00406547	0.5	29.3572
Calcium	Arterial stiffness index	rs17132144	T	C	-0.025781	0.004278	1.67741e-09	0.00149387	0.00682619	0.83	36.3177
Calcium	Arterial stiffness index	rs17164683	T	C	-0.02113	0.0028041	4.88427e-14	0.00637843	0.00445403	0.15	56.7822
Calcium	Arterial stiffness index	rs17359650	T	C	-0.023402	0.0043876	9.6272e-08	0.000119722	0.00706992	0.99	28.448
Calcium	Arterial stiffness index	rs1749851	C	T	0.021363	0.0025298	3.0669e-17	-0.00548439	0.00404397	0.18	71.3103
Calcium	Arterial stiffness index	rs17580	A	T	0.04661	0.0057545	5.52332e-16	0.025661	0.00925763	0.00560003	65.6059
Calcium	Arterial stiffness index	rs1763519	C	G	-0.031523	0.0025365	1.88669e-35	0.00362327	0.00405099	0.37	154.449
Calcium	Arterial stiffness index	rs17718872	T	C	0.018628	0.003542	1.44911e-07	0.00268574	0.00565531	0.630001	27.6589
Calcium	Arterial stiffness index	rs17774672	A	G	-0.027155	0.0033967	1.30467e-15	0.0067851	0.00543925	0.21	63.9124
Calcium	Arterial stiffness index	rs17884869	A	G	-0.11126	0.0079314	1.08768e-44	-0.00528574	0.0129389	0.68	196.779
Calcium	Arterial stiffness index	rs1801282	G	C	-0.037061	0.0038032	1.95659e-22	-0.024748	0.00608969	4.79999e-05	94.959
Calcium	Arterial stiffness index	rs1858800	T	C	0.030682	0.002623	1.3406e-31	0.00493347	0.00420825	0.24	136.827
Calcium	Arterial stiffness index	rs190424317	G	C	-0.060254	0.0040129	6.06736e-51	0.00864026	0.00648007	0.18	225.453
Calcium	Arterial stiffness index	rs191056348	G	C	0.044103	0.0085067	2.16701e-07	0.00670132	0.0136029	0.62	26.8791
Calcium	Arterial stiffness index	rs191761864	T	C	0.017542	0.0034807	4.66595e-07	0.00692262	0.00556527	0.21	25.3995
Calcium	Arterial stiffness index	rs2001884	A	T	-0.017041	0.0024755	5.83579e-12	-0.00365438	0.00395877	0.36	47.3876
Calcium	Arterial stiffness index	rs2004315	T	C	0.032935	0.0025614	7.94328e-38	0.000233638	0.0040987	0.95	165.333
Calcium	Arterial stiffness index	rs200800356	C	T	-0.017278	0.0025622	1.54846e-11	0.00109644	0.00409583	0.79	45.4738
Calcium	Arterial stiffness index	rs2013223	C	T	-0.013605	0.0025266	7.26792e-08	-0.0050098	0.004046	0.22	28.9951
Calcium	Arterial stiffness index	rs2127206	T	C	-0.012969	0.0025105	2.39651e-07	-0.0106182	0.00401491	0.00819993	26.6866
Calcium	Arterial stiffness index	rs212837	C	T	0.013425	0.0025606	1.57961e-07	-0.0088015	0.00409204	0.0309999	27.4881
Calcium	Arterial stiffness index	rs2149748	T	C	0.016331	0.0031606	2.38051e-07	-0.00124659	0.0050314	0.8	26.6985
Calcium	Arterial stiffness index	rs2241699	C	G	-0.02576	0.0027727	1.54668e-20	-0.00210824	0.00442397	0.630001	86.3149
Calcium	Arterial stiffness index	rs2243010	T	C	-0.017559	0.0030848	1.25539e-08	0.00205347	0.00491409	0.68	32.4
Calcium	Arterial stiffness index	rs2249825	C	G	-0.016252	0.0027964	6.18643e-09	0.00919394	0.00449627	0.0409996	33.7765
Calcium	Arterial stiffness index	rs2274224	C	G	-0.017357	0.0025033	4.10866e-12	-0.00329199	0.00400693	0.41	48.0755
Calcium	Arterial stiffness index	rs2309233	C	T	0.021278	0.0028333	5.92516e-14	-0.000852462	0.00452975	0.85	56.3997
Calcium	Arterial stiffness index	rs2327774	C	T	-0.021947	0.0026066	3.7914e-17	-0.00163271	0.00416174	0.69	70.8927
Calcium	Arterial stiffness index	rs2335534	A	G	-0.038273	0.0032529	5.95251e-32	0.0160741	0.00513706	0.00179999	138.434
Calcium	Arterial stiffness index	rs234043	C	T	0.014639	0.0027533	1.05711e-07	-0.0018206	0.00439358	0.68	28.2693
Calcium	Arterial stiffness index	rs2343592	G	A	-0.023372	0.0028056	8.07235e-17	5.93713e-05	0.0044839	0.99	69.3969
Calcium	Arterial stiffness index	rs2370218	T	G	-0.021656	0.0029416	1.81635e-13	-0.000344124	0.00470735	0.94	54.1987
Calcium	Arterial stiffness index	rs2419886	T	C	-0.019772	0.0028521	4.14477e-12	0.00795587	0.00457209	0.0819993	48.0587
Calcium	Arterial stiffness index	rs255755	G	A	0.015379	0.0028099	4.4268e-08	0.00617204	0.00448697	0.17	29.9554
Calcium	Arterial stiffness index	rs257380	A	T	-0.019054	0.0024838	1.70687e-14	-0.000750635	0.00396503	0.85	58.849
Calcium	Arterial stiffness index	rs2647242	G	A	-0.019886	0.0030945	1.3103e-10	-0.00766091	0.00492558	0.12	41.2966
Calcium	Arterial stiffness index	rs2762938	A	G	0.015635	0.0025692	1.1618e-09	-0.000464567	0.00412243	0.91	37.0339
Calcium	Arterial stiffness index	rs28455634	A	G	0.013553	0.0025509	1.0784e-07	-0.0117934	0.0040827	0.00389996	28.2283
Calcium	Arterial stiffness index	rs28520334	T	G	0.021626	0.0038552	2.03021e-08	-0.0020983	0.00613571	0.73	31.4672
Calcium	Arterial stiffness index	rs28929474	T	C	0.12313	0.0088105	2.28349e-44	0.0340399	0.0140698	0.016	195.311
Calcium	Arterial stiffness index	rs296849	A	T	0.013271	0.0024908	9.93345e-08	-0.00145776	0.00397467	0.709999	28.3877
Calcium	Arterial stiffness index	rs2971855	A	G	0.019109	0.0027054	1.6293e-12	0.0046757	0.00432677	0.28	49.8899
Calcium	Arterial stiffness index	rs3011642	T	C	0.019664	0.0028927	1.0639e-11	0.00378842	0.0046222	0.41	46.2101
Calcium	Arterial stiffness index	rs3026445	C	T	-0.017557	0.0025748	9.19179e-12	0.00419338	0.00412511	0.31	46.4958
Calcium	Arterial stiffness index	rs302650	A	G	-0.01943	0.0024985	7.48342e-15	0.00374439	0.00398729	0.35	60.4765
Calcium	Arterial stiffness index	rs3091842	A	G	0.094018	0.00623	1.93241e-51	0.0260314	0.00990696	0.00860003	227.743
Calcium	Arterial stiffness index	rs3133548	T	C	0.019978	0.0035791	2.38358e-08	-0.0102219	0.0056937	0.0729995	31.1571
Calcium	Arterial stiffness index	rs3217791	T	C	-0.024822	0.0048719	3.49269e-07	-0.013524	0.00774853	0.0810009	25.9583
Calcium	Arterial stiffness index	rs324454	C	T	-0.012676	0.0025034	4.11585e-07	-0.00289581	0.00400779	0.47	25.6392
Calcium	Arterial stiffness index	rs340029	T	C	0.013696	0.0025594	8.74782e-08	-0.00694231	0.00408983	0.0899995	28.6359
Calcium	Arterial stiffness index	rs34042070	G	C	0.021051	0.0031976	4.60681e-11	0.0052542	0.00508131	0.3	43.3408
Calcium	Arterial stiffness index	rs34066945	T	C	-0.025832	0.0025867	1.76035e-23	0.00169696	0.00413889	0.68	99.7296
Calcium	Arterial stiffness index	rs34290411	G	C	0.017934	0.0027469	6.64661e-11	-0.0032116	0.00441696	0.47	42.6254
Calcium	Arterial stiffness index	rs34395935	C	G	0.059143	0.0034572	1.40475e-65	0.00313723	0.00556171	0.57	292.656
Calcium	Arterial stiffness index	rs34408666	A	G	0.18841	0.0037056	1e-200	-0.00495527	0.00588859	0.4	2585.18
Calcium	Arterial stiffness index	rs344352	C	G	-0.014191	0.0027393	2.21182e-07	-0.00384252	0.00436838	0.38	26.8378
Calcium	Arterial stiffness index	rs34614231	C	G	-0.020051	0.0025851	8.76799e-15	0.0114711	0.00414065	0.00560003	60.1613
Calcium	Arterial stiffness index	rs35118755	T	C	0.023234	0.0035032	3.31055e-11	0.00628889	0.005613	0.26	43.9864
Calcium	Arterial stiffness index	rs35403056	A	G	0.015565	0.0026185	2.78477e-09	-0.00639796	0.0041998	0.13	35.334
Calcium	Arterial stiffness index	rs35751693	T	C	0.043271	0.0065897	5.1606e-11	0.00308474	0.0107111	0.77	43.1184
Calcium	Arterial stiffness index	rs35852840	A	C	0.029039	0.0053011	4.30834e-08	0.012564	0.00864067	0.15	30.0076
Calcium	Arterial stiffness index	rs35999015	T	G	0.020901	0.003698	1.5876e-08	-0.00468201	0.00588735	0.43	31.9448
Calcium	Arterial stiffness index	rs36086195	T	C	0.020309	0.0025138	6.54938e-16	0.00298115	0.00401567	0.46	65.2703
Calcium	Arterial stiffness index	rs36104352	C	A	0.027761	0.003806	3.01578e-13	-0.00235364	0.00611765	0.7	53.2026
Calcium	Arterial stiffness index	rs3748861	A	C	-0.017465	0.0030967	1.70181e-08	-0.00446419	0.0049775	0.37	31.8082
Calcium	Arterial stiffness index	rs3795243	C	G	0.02162	0.00373	6.79032e-09	-0.0141562	0.00596331	0.0179999	33.5965
Calcium	Arterial stiffness index	rs3803915	A	C	0.020939	0.0037364	2.0957e-08	-0.00766214	0.00598516	0.2	31.4055
Calcium	Arterial stiffness index	rs3814828	G	A	-0.0135	0.002571	1.51381e-07	-0.00711162	0.00411515	0.0840001	27.5717
Calcium	Arterial stiffness index	rs3822858	C	T	-0.016199	0.0025261	1.43179e-10	-0.00530362	0.00403424	0.19	41.1221
Calcium	Arterial stiffness index	rs3928555	T	G	-0.013832	0.0026437	1.67741e-07	-0.00288619	0.00422803	0.49	27.3745
Calcium	Arterial stiffness index	rs3931841	G	A	-0.026138	0.0026736	1.43021e-22	0.00135629	0.00428799	0.75	95.5767
Calcium	Arterial stiffness index	rs4082330	T	C	0.020789	0.0032232	1.12091e-10	0.00723077	0.00514168	0.16	41.5999
Calcium	Arterial stiffness index	rs41278174	A	G	0.050135	0.0076023	4.2658e-11	-0.0178753	0.0122926	0.15	43.4903
Calcium	Arterial stiffness index	rs41393948	T	C	-0.021528	0.0039283	4.25432e-08	0.00510992	0.00624588	0.41	30.033
Calcium	Arterial stiffness index	rs4320103	G	A	0.045458	0.006483	2.35776e-12	0.0112033	0.0102335	0.27	49.1664
Calcium	Arterial stiffness index	rs4324076	C	A	-0.01837	0.0024859	1.47469e-13	0.00218402	0.00397514	0.58	54.6073
Calcium	Arterial stiffness index	rs4633480	A	G	0.01991	0.0024973	1.55955e-15	-0.00319346	0.00399115	0.42	63.5625
Calcium	Arterial stiffness index	rs4721467	T	A	-0.021075	0.002829	9.37994e-14	0.00468524	0.00451938	0.3	55.497
Calcium	Arterial stiffness index	rs4744854	C	G	-0.032516	0.0025722	1.2782e-36	-0.000168293	0.00410823	0.97	159.803
Calcium	Arterial stiffness index	rs4758621	G	A	-0.026465	0.0026919	8.30233e-23	0.000973919	0.00429258	0.82	96.6554
Calcium	Arterial stiffness index	rs4790310	T	C	-0.019566	0.0025143	7.1796e-15	0.00240872	0.00402484	0.55	60.5578
Calcium	Arterial stiffness index	rs4795361	A	G	-0.02772	0.002863	3.6141e-22	-0.0152483	0.00457714	0.000860003	93.7441
Calcium	Arterial stiffness index	rs4841132	G	A	0.057031	0.004305	4.7676e-40	-0.0176675	0.00692998	0.0109999	175.499
Calcium	Arterial stiffness index	rs4936363	T	C	0.019337	0.0036381	1.0664e-07	-0.00404172	0.00577064	0.48	28.2507
Calcium	Arterial stiffness index	rs4938642	C	G	0.033623	0.0047436	1.36239e-12	-0.00436395	0.0075101	0.56	50.2408
Calcium	Arterial stiffness index	rs4976647	C	A	0.018319	0.0026366	3.71279e-12	0.00359912	0.0042105	0.39	48.2742
Calcium	Arterial stiffness index	rs498490	T	C	-0.030741	0.0033589	5.61565e-20	-0.00280434	0.00532859	0.6	83.761
Calcium	Arterial stiffness index	rs527552469	G	A	0.017095	0.003368	3.86563e-07	-0.00392649	0.00539148	0.47	25.7629
Calcium	Arterial stiffness index	rs55633823	T	C	-0.021196	0.002867	1.43814e-13	-0.00261989	0.00459163	0.57	54.6578
Calcium	Arterial stiffness index	rs55772024	A	G	-0.016566	0.0028946	1.04739e-08	-0.00723361	0.00461679	0.12	32.7535
Calcium	Arterial stiffness index	rs56406311	T	C	0.01781	0.0025602	3.49462e-12	-0.00574982	0.00408472	0.16	48.3927
Calcium	Arterial stiffness index	rs567743	G	A	0.014988	0.0027413	4.57004e-08	-0.000305466	0.00438894	0.94	29.8933
Calcium	Arterial stiffness index	rs5745687	T	C	0.025247	0.0050175	4.86194e-07	0.00400821	0.00796518	0.61	25.3189
Calcium	Arterial stiffness index	rs5751350	A	G	0.016305	0.0026351	6.11575e-10	-0.00526895	0.00422168	0.21	38.2867
Calcium	Arterial stiffness index	rs58579887	C	T	0.016317	0.0025405	1.3394e-10	-0.00155367	0.00407078	0.7	41.2517
Calcium	Arterial stiffness index	rs59821684	G	A	0.054317	0.0074058	2.23306e-13	0.00690769	0.011826	0.56	53.7932
Calcium	Arterial stiffness index	rs6029632	A	G	0.013384	0.0025344	1.28579e-07	0.00132259	0.00404934	0.74	27.8883
Calcium	Arterial stiffness index	rs60616569	A	G	-0.018684	0.0030796	1.30431e-09	0.00920412	0.00493928	0.0619998	36.8088
Calcium	Arterial stiffness index	rs6127099	T	A	-0.053136	0.0028265	8.4489e-79	-0.00709232	0.00452208	0.12	353.411
Calcium	Arterial stiffness index	rs61942059	C	G	-0.02707	0.0026498	1.70451e-24	0.00244043	0.00423634	0.56	104.364
Calcium	Arterial stiffness index	rs62134679	C	T	0.022269	0.0035085	2.19508e-10	0.0115872	0.00559096	0.0379997	40.2864
Calcium	Arterial stiffness index	rs62211622	A	C	-0.018461	0.0032039	8.323e-09	-0.00286369	0.00514842	0.58	33.2011
Calcium	Arterial stiffness index	rs62281815	T	A	0.012794	0.0024903	2.78561e-07	0.00513083	0.00397816	0.2	26.3943
Calcium	Arterial stiffness index	rs62309863	T	G	-0.014416	0.0025226	1.1003e-08	0.000376104	0.00402973	0.93	32.6582
Calcium	Arterial stiffness index	rs62472728	T	C	0.031618	0.0052606	1.85272e-09	-0.00396042	0.00837984	0.64	36.1242
Calcium	Arterial stiffness index	rs634916	T	A	-0.013916	0.0024849	2.14398e-08	0.00471433	0.00397704	0.24	31.3625
Calcium	Arterial stiffness index	rs648514	A	G	-0.013893	0.0024836	2.22029e-08	0.00289147	0.00397421	0.47	31.2917
Calcium	Arterial stiffness index	rs6580981	A	G	-0.018312	0.0024997	2.38836e-13	0.00243232	0.00400547	0.54	53.6656
Calcium	Arterial stiffness index	rs66920316	A	G	-0.021381	0.003123	7.58403e-12	-0.000903457	0.00497637	0.86	46.8718
Calcium	Arterial stiffness index	rs6741561	T	C	-0.038423	0.0025412	1.2517e-51	0.0103604	0.00405476	0.0109999	228.615
Calcium	Arterial stiffness index	rs6771438	G	T	-0.027162	0.0038951	3.09742e-12	0.00625504	0.00625007	0.32	48.628
Calcium	Arterial stiffness index	rs6841429	A	C	-0.039641	0.003323	8.44501e-33	-0.00136177	0.00527782	0.8	142.308
Calcium	Arterial stiffness index	rs689049	C	T	0.013247	0.0025288	1.61871e-07	-0.00303727	0.00404233	0.450001	27.4414
Calcium	Arterial stiffness index	rs6909201	G	A	-0.042226	0.0024821	7.13346e-65	0.00116825	0.00396506	0.77	289.415
Calcium	Arterial stiffness index	rs6939362	A	C	-0.012664	0.0024807	3.3088e-07	-0.000371031	0.00396675	0.93	26.0611
Calcium	Arterial stiffness index	rs6986810	C	T	-0.013373	0.0024975	8.59251e-08	-0.00594123	0.00399881	0.14	28.6713
Calcium	Arterial stiffness index	rs7033437	C	A	-0.014408	0.0027821	2.23249e-07	-0.00101992	0.00443771	0.82	26.8202
Calcium	Arterial stiffness index	rs710217	G	A	0.02444	0.0024865	8.50354e-23	-0.0104375	0.00398121	0.00870001	96.6108
Calcium	Arterial stiffness index	rs71565393	T	C	0.018169	0.0032655	2.63888e-08	0.00518577	0.00520189	0.32	30.9573
Calcium	Arterial stiffness index	rs71658797	A	T	0.021116	0.0037819	2.36048e-08	0.0105421	0.0061153	0.0850002	31.1748
Calcium	Arterial stiffness index	rs7221118	C	T	-0.019742	0.0030306	7.31644e-11	0.00620197	0.00485027	0.2	42.4351
Calcium	Arterial stiffness index	rs722298	A	G	0.014899	0.0025043	2.69439e-09	-0.00434843	0.00400534	0.28	35.395
Calcium	Arterial stiffness index	rs7224904	C	T	0.024799	0.0046276	8.37491e-08	-0.00201518	0.00740646	0.79	28.7182
Calcium	Arterial stiffness index	rs72660383	C	T	-0.028403	0.0050798	2.25419e-08	0.00384183	0.00810278	0.64	31.2633
Calcium	Arterial stiffness index	rs72697816	T	C	0.019508	0.0033591	6.34468e-09	-0.00425136	0.00535405	0.43	33.7271
Calcium	Arterial stiffness index	rs72975256	G	A	0.036829	0.0058089	2.29948e-10	-0.0127191	0.0093772	0.17	40.1969
Calcium	Arterial stiffness index	rs73001065	C	G	0.035812	0.0048411	1.39091e-13	0.0200641	0.00776502	0.00980009	54.7229
Calcium	Arterial stiffness index	rs73186098	C	T	-0.091396	0.010635	8.4217e-18	0.012047	0.0170487	0.48	73.8549
Calcium	Arterial stiffness index	rs73222243	C	A	0.026306	0.0027828	3.31513e-21	-0.00467462	0.00444486	0.29	89.3605
Calcium	Arterial stiffness index	rs73536752	T	C	-0.033487	0.0061055	4.14562e-08	0.0105372	0.00987469	0.29	30.0822
Calcium	Arterial stiffness index	rs73632745	T	C	-0.061065	0.0047544	9.53235e-38	0.0117533	0.0075884	0.12	164.966
Calcium	Arterial stiffness index	rs7370877	G	A	-0.016994	0.0025236	1.65463e-11	-0.00178484	0.00403836	0.66	45.3472
Calcium	Arterial stiffness index	rs7402977	A	G	-0.015582	0.002824	3.43661e-08	-0.00171529	0.00449983	0.7	30.4451
Calcium	Arterial stiffness index	rs74230087	A	G	-0.054524	0.0046379	6.67114e-32	0.0144422	0.00741913	0.0519996	138.208
Calcium	Arterial stiffness index	rs75130744	C	G	-0.026211	0.004821	5.4295e-08	0.00472224	0.00779696	0.54	29.5592
Calcium	Arterial stiffness index	rs7533348	C	T	-0.02063	0.0025988	2.06158e-15	0.000998073	0.00414533	0.81	63.0163
Calcium	Arterial stiffness index	rs7540115	C	A	-0.017105	0.0032225	1.10979e-07	-0.0048861	0.00516707	0.34	28.1748
Calcium	Arterial stiffness index	rs7546838	G	A	0.019575	0.0026305	9.9793e-14	0.00444747	0.00419943	0.29	55.3767
Calcium	Arterial stiffness index	rs7559013	C	A	0.025344	0.0037016	7.57007e-12	-0.00628189	0.00592145	0.29	46.8782
Calcium	Arterial stiffness index	rs75702986	A	G	0.03724	0.0032063	3.52533e-31	-0.000198632	0.00514238	0.97	134.9
Calcium	Arterial stiffness index	rs7587636	A	G	-0.01561	0.0024979	4.12971e-10	0.00276499	0.00398046	0.49	39.0531
Calcium	Arterial stiffness index	rs75895430	G	C	0.079576	0.0071199	5.37403e-29	-0.0161804	0.0114638	0.16	124.916
Calcium	Arterial stiffness index	rs7592216	T	G	-0.020398	0.0036923	3.30613e-08	5.02487e-05	0.00591792	0.99	30.5198
Calcium	Arterial stiffness index	rs7599	G	A	-0.019448	0.0025703	3.84238e-14	0.00575125	0.00410488	0.16	57.2509
Calcium	Arterial stiffness index	rs7623691	C	T	-0.012627	0.0024926	4.06621e-07	0.0021703	0.00398607	0.59	25.6623
Calcium	Arterial stiffness index	rs76249487	A	G	-0.075884	0.011704	8.95777e-11	0.014219	0.0186689	0.450001	42.037
Calcium	Arterial stiffness index	rs7688574	T	C	0.014682	0.0025708	1.12419e-08	-0.00300541	0.00410624	0.46	32.6162
Calcium	Arterial stiffness index	rs7693039	G	A	0.014294	0.0027988	3.27002e-07	-0.0039491	0.00447912	0.38	26.0834
Calcium	Arterial stiffness index	rs7730344	A	C	0.017446	0.0027263	1.5656e-10	-0.00263368	0.00435983	0.55	40.9491
Calcium	Arterial stiffness index	rs775249	T	C	-0.016454	0.0027522	2.25481e-09	0.00459986	0.00442975	0.3	35.7423
Calcium	Arterial stiffness index	rs77542162	G	A	-0.089358	0.0082825	3.92916e-27	0.00213894	0.0135448	0.87	116.398
Calcium	Arterial stiffness index	rs777588	A	G	-0.0286	0.0025129	5.25049e-30	0.00495546	0.00401906	0.22	129.533
Calcium	Arterial stiffness index	rs77777887	T	A	0.025811	0.0049669	2.03142e-07	0.00878853	0.00786066	0.26	27.0047
Calcium	Arterial stiffness index	rs7786368	C	T	-0.024299	0.0025152	4.46272e-22	-0.00775711	0.00401871	0.0539995	93.3323
Calcium	Arterial stiffness index	rs7864156	G	T	0.019082	0.0025458	6.6359e-14	0.00262721	0.00407129	0.52	56.1823
Calcium	Arterial stiffness index	rs78844280	A	G	-0.042722	0.0083527	3.14319e-07	-0.0112763	0.0132169	0.39	26.1607
Calcium	Arterial stiffness index	rs7913072	A	G	-0.020733	0.0035611	5.82076e-09	-0.00235357	0.00566518	0.68	33.8966
Calcium	Arterial stiffness index	rs7924737	G	A	-0.015382	0.0026025	3.41201e-09	0.000711944	0.00417196	0.86	34.9337
Calcium	Arterial stiffness index	rs7940215	T	C	0.013816	0.0025138	3.88938e-08	-0.000494778	0.00401882	0.9	30.2067
Calcium	Arterial stiffness index	rs79501693	C	T	-0.049987	0.0087212	9.94947e-09	0.00101272	0.0135254	0.94	32.852
Calcium	Arterial stiffness index	rs80350997	A	G	0.04282	0.0046796	5.70427e-20	0.0057359	0.0075021	0.44	83.729
Calcium	Arterial stiffness index	rs8041057	T	C	-0.015242	0.0027423	2.73118e-08	-0.00436114	0.00438518	0.32	30.8926
Calcium	Arterial stiffness index	rs835664	G	A	-0.017168	0.0026138	5.10152e-11	-0.00669094	0.00398057	0.0929994	43.1414
Calcium	Arterial stiffness index	rs838717	A	G	-0.045948	0.0025051	4.22085e-75	0.00515807	0.00401205	0.2	336.421
Calcium	Arterial stiffness index	rs883951	G	A	0.023293	0.002827	1.7334e-16	0.00245757	0.00451337	0.59	67.889
Calcium	Arterial stiffness index	rs928760	T	C	-0.01835	0.0026966	1.01181e-11	0.00488912	0.00430974	0.26	46.3062
Calcium	Arterial stiffness index	rs9379881	C	T	-0.012902	0.0024865	2.117e-07	-0.000246287	0.00397483	0.95	26.9238
Calcium	Arterial stiffness index	rs9388399	C	T	-0.024427	0.0026802	7.99834e-20	-0.00261579	0.00429193	0.54	83.0627
Calcium	Arterial stiffness index	rs9399697	T	C	0.014332	0.0024885	8.46097e-09	0.000125384	0.0039833	0.97	33.1695
Calcium	Arterial stiffness index	rs9419741	G	A	0.015065	0.0024857	1.35641e-09	0.00278786	0.00397282	0.48	36.7317
Calcium	Arterial stiffness index	rs945890	T	A	-0.016905	0.0027528	8.21448e-10	-0.00206854	0.00441064	0.64	37.7121
Calcium	Arterial stiffness index	rs949300	A	T	0.015257	0.0025621	2.60669e-09	-0.000290103	0.00410302	0.94	35.4606
Calcium	Arterial stiffness index	rs9524868	T	C	-0.013767	0.0027289	4.53712e-07	0.000313015	0.00435648	0.94	25.4509
Calcium	Arterial stiffness index	rs9530	G	A	-0.030886	0.0024888	2.35885e-35	0.00185639	0.00398359	0.64	154.008
Calcium	Arterial stiffness index	rs9532958	A	G	0.035482	0.0035143	5.78362e-24	-0.00270489	0.00564958	0.630001	101.939
Calcium	Arterial stiffness index	rs9611396	C	T	-0.014293	0.0026099	4.3396e-08	0.0113836	0.00416829	0.00629999	29.9916
Calcium	Arterial stiffness index	rs9895661	T	C	-0.027808	0.00331	4.43711e-17	-0.0113167	0.00526201	0.032	70.5803
Magnesium	Arterial stiffness index	rs114575778	A	G	-0.145164	0.0274331	1.2e-07	-0.00275215	0.0199002	0.89	28.0006
Magnesium	Arterial stiffness index	rs573905	G	A	0.0275402	0.00538992	3.2e-07	0.00956863	0.0039963	0.017	26.1078
Magnesium	Arterial stiffness index	rs77126457	A	G	0.114984	0.0227843	4.49997e-07	-0.0307271	0.0169225	0.0690001	25.4685
Zinc	Arterial stiffness index	rs1532423	G	A	-0.178	0.026	6.4003e-12	0.00323797	0.00400556	0.42	46.8698
Zinc	Arterial stiffness index	rs2120019	C	T	-0.287	0.033	1.54989e-18	0.0115418	0.0050004	0.021	75.6373
Zinc	Arterial stiffness index	rs7148590	A	G	-0.14	0.026	1.37e-07	0.00189176	0.00397098	0.630001	28.9941
Selenium	Arterial stiffness index	rs10023369	A	G	-0.144	0.029	4.41998e-07	-0.00721089	0.00396864	0.0690001	24.6564
Selenium	Arterial stiffness index	rs4950779	C	T	0.673	0.132	3.16002e-07	0.000351442	0.00996109	0.97	25.9945
Selenium	Arterial stiffness index	rs7700970	T	C	0.265	0.037	7.16968e-13	-0.00245003	0.00442228	0.58	51.2966
Calcium	Pulse wave arterial stiffness index	rs10106587	C	A	-0.018089	0.0027332	3.63413e-11	-0.000515235	0.00390769	0.9	43.8012
Calcium	Pulse wave arterial stiffness index	rs10108887	A	G	0.014388	0.0025449	1.5713e-08	0.00153625	0.00364205	0.67	31.9639
Calcium	Pulse wave arterial stiffness index	rs1036332	C	A	0.022016	0.0028322	7.66655e-15	-0.00252692	0.0040535	0.53	60.4267
Calcium	Pulse wave arterial stiffness index	rs1047891	A	C	-0.013564	0.0026667	3.64729e-07	-0.00222362	0.00380706	0.56	25.8718
Calcium	Pulse wave arterial stiffness index	rs1061134	A	G	-0.024938	0.0043661	1.11921e-08	-0.00139832	0.00617504	0.82	32.6239
Calcium	Pulse wave arterial stiffness index	rs10746732	A	G	-0.015715	0.0030126	1.82482e-07	0.0117588	0.00430611	0.00629999	27.2111
Calcium	Pulse wave arterial stiffness index	rs10754439	T	G	0.014489	0.00252	8.95427e-09	0.00142015	0.00361009	0.69	33.0579
Calcium	Pulse wave arterial stiffness index	rs10819178	G	T	0.032422	0.002599	1.04088e-35	-0.000477274	0.00371309	0.9	155.621
Calcium	Pulse wave arterial stiffness index	rs10858935	A	G	-0.019314	0.0026825	6.03115e-13	0.00252793	0.00383577	0.51	51.84
Calcium	Pulse wave arterial stiffness index	rs10886424	A	G	-0.012627	0.0024784	3.49028e-07	-0.00116753	0.00354853	0.74	25.9572
Calcium	Pulse wave arterial stiffness index	rs10917386	T	C	0.020085	0.0026755	6.05899e-14	0.00559072	0.0038264	0.14	56.3552
Calcium	Pulse wave arterial stiffness index	rs10922083	T	C	0.01365	0.0026822	3.59956e-07	0.000262111	0.00383193	0.95	25.899
Calcium	Pulse wave arterial stiffness index	rs10954164	C	T	0.01401	0.0026204	8.98028e-08	-0.00392635	0.00374917	0.29	28.5852
Calcium	Pulse wave arterial stiffness index	rs10958700	G	T	0.02019	0.0028967	3.17761e-12	-0.00478675	0.00415988	0.25	48.5809
Calcium	Pulse wave arterial stiffness index	rs11078597	C	T	0.051014	0.0031786	6.11505e-58	-0.00348151	0.00454392	0.44	257.577
Calcium	Pulse wave arterial stiffness index	rs11079983	C	T	-0.016195	0.0028329	1.0858e-08	0.00792768	0.00402512	0.0490004	32.6813
Calcium	Pulse wave arterial stiffness index	rs11085794	T	C	-0.013996	0.0027578	3.87293e-07	-0.00829822	0.00394402	0.0350002	25.7562
Calcium	Pulse wave arterial stiffness index	rs111686785	G	A	-0.037593	0.0070347	9.10018e-08	-0.00858484	0.0100891	0.39	28.5577
Calcium	Pulse wave arterial stiffness index	rs111916354	T	C	-0.023717	0.0045848	2.30558e-07	0.0161441	0.00660707	0.015	26.7595
Calcium	Pulse wave arterial stiffness index	rs112174050	T	C	0.1021	0.0079756	1.62855e-37	0.0249216	0.0115512	0.0309999	163.88
Calcium	Pulse wave arterial stiffness index	rs112371897	T	C	0.069473	0.0042632	1.11944e-59	-0.00758982	0.00610235	0.21	265.559
Calcium	Pulse wave arterial stiffness index	rs112394090	C	T	0.03375	0.0057012	3.22753e-09	-0.00320802	0.00807476	0.69	35.0441
Calcium	Pulse wave arterial stiffness index	rs114949263	C	T	0.033973	0.0039496	7.89042e-18	-0.0109684	0.00563173	0.051	73.988
Calcium	Pulse wave arterial stiffness index	rs114960899	A	G	-0.062534	0.007302	1.09496e-17	0.00164655	0.0106075	0.88	73.3413
Calcium	Pulse wave arterial stiffness index	rs11588907	T	C	-0.01592	0.0026176	1.18891e-09	-0.00213909	0.00373951	0.57	36.9896
Calcium	Pulse wave arterial stiffness index	rs11616030	C	A	-0.03102	0.004422	2.30569e-12	0.00816643	0.00635147	0.2	49.2092
Calcium	Pulse wave arterial stiffness index	rs11621792	T	C	0.015857	0.0025057	2.47719e-10	0.000750094	0.00358462	0.83	40.0483
Calcium	Pulse wave arterial stiffness index	rs11629876	T	C	-0.018063	0.0026305	6.5887e-12	-0.000181595	0.00377858	0.96	47.1523
Calcium	Pulse wave arterial stiffness index	rs11647760	A	C	-0.012783	0.0025395	4.8167e-07	-0.00366074	0.00363117	0.31	25.3378
Calcium	Pulse wave arterial stiffness index	rs116769926	A	C	0.072557	0.0081692	6.60998e-19	-0.00942354	0.0119345	0.43	78.8859
Calcium	Pulse wave arterial stiffness index	rs117080418	A	T	-0.099036	0.012648	4.88203e-15	0.0131114	0.0179546	0.47	61.3116
Calcium	Pulse wave arterial stiffness index	rs117179023	T	C	-0.067507	0.011583	5.60415e-09	0.000738665	0.0168933	0.97	33.9669
Calcium	Pulse wave arterial stiffness index	rs117213754	A	G	0.10355	0.010194	3.09172e-24	-0.0307881	0.0145505	0.0340001	103.184
Calcium	Pulse wave arterial stiffness index	rs11730491	T	G	0.020853	0.003342	4.39572e-10	-0.00108061	0.00476476	0.82	38.9336
Calcium	Pulse wave arterial stiffness index	rs11743466	G	C	0.017609	0.0025939	1.13449e-11	-0.000178797	0.00372127	0.96	46.0854
Calcium	Pulse wave arterial stiffness index	rs11747525	G	C	0.019157	0.0026334	3.48498e-13	0.000711824	0.00378373	0.85	52.9202
Calcium	Pulse wave arterial stiffness index	rs11792928	T	C	-0.016672	0.0027364	1.11091e-09	0.000735307	0.00391093	0.85	37.1207
Calcium	Pulse wave arterial stiffness index	rs11928797	A	C	0.019824	0.0038579	2.7693e-07	0.00441839	0.00554263	0.43	26.4047
Calcium	Pulse wave arterial stiffness index	rs12103632	C	G	-0.021982	0.0041388	1.09071e-07	-0.00244686	0.00589882	0.68	28.2089
Calcium	Pulse wave arterial stiffness index	rs12132412	G	A	0.028426	0.0025657	1.60472e-28	-0.00127449	0.00366174	0.73	122.75
Calcium	Pulse wave arterial stiffness index	rs12133641	G	A	0.01271	0.0025188	4.51565e-07	-0.00308838	0.00359451	0.39	25.4627
Calcium	Pulse wave arterial stiffness index	rs12135382	T	C	0.022232	0.0026019	1.29778e-17	-0.00293839	0.00372403	0.43	73.0089
Calcium	Pulse wave arterial stiffness index	rs12147703	A	G	-0.028104	0.0040525	4.07099e-12	0.00120093	0.00573293	0.83	48.0939
Calcium	Pulse wave arterial stiffness index	rs1229984	C	T	0.045394	0.0083957	6.41904e-08	0.00213364	0.0104906	0.84	29.2337
Calcium	Pulse wave arterial stiffness index	rs12339541	A	C	-0.061136	0.0050631	1.4615e-33	0.00134585	0.0072108	0.85	145.801
Calcium	Pulse wave arterial stiffness index	rs12361897	T	C	0.014381	0.002739	1.51771e-07	-0.000400004	0.00391545	0.92	27.5673
Calcium	Pulse wave arterial stiffness index	rs12378991	A	G	-0.038187	0.0045949	9.54553e-17	0.00453101	0.00660925	0.49	69.0683
Calcium	Pulse wave arterial stiffness index	rs12583851	C	T	-0.02257	0.0028672	3.50187e-15	-0.00113486	0.00408824	0.780001	61.9651
Calcium	Pulse wave arterial stiffness index	rs1260326	C	T	-0.048955	0.0025352	4.95222e-83	-0.000189725	0.00362329	0.96	372.88
Calcium	Pulse wave arterial stiffness index	rs12613807	C	T	0.016072	0.0024992	1.26879e-10	-0.00203155	0.00356885	0.57	41.3559
Calcium	Pulse wave arterial stiffness index	rs12675477	T	C	0.01727	0.002789	5.94114e-10	0.00631684	0.00397877	0.11	38.3431
Calcium	Pulse wave arterial stiffness index	rs12784269	A	G	-0.013651	0.0027026	4.39977e-07	-0.0037318	0.00387561	0.34	25.5132
Calcium	Pulse wave arterial stiffness index	rs12793731	T	C	0.014619	0.002499	4.92425e-09	0.00595152	0.00357554	0.0959997	34.2218
Calcium	Pulse wave arterial stiffness index	rs12918968	C	A	-0.031775	0.0024974	4.50505e-37	9.80042e-05	0.00357656	0.98	161.881
Calcium	Pulse wave arterial stiffness index	rs12922549	T	C	-0.022056	0.002978	1.30287e-13	-0.00166785	0.00425782	0.7	54.8535
Calcium	Pulse wave arterial stiffness index	rs12933858	T	C	0.018826	0.002501	5.1892e-14	0.000764151	0.00357396	0.83	56.6616
Calcium	Pulse wave arterial stiffness index	rs12982234	T	C	-0.058228	0.0063823	7.3215e-20	0.00788324	0.00930064	0.4	83.2356
Calcium	Pulse wave arterial stiffness index	rs12998379	A	G	-0.024268	0.0031574	1.52055e-14	0.00351565	0.00451773	0.44	59.0757
Calcium	Pulse wave arterial stiffness index	rs13068313	A	G	-0.014217	0.0028268	4.92799e-07	-0.00106891	0.00404308	0.79	25.2945
Calcium	Pulse wave arterial stiffness index	rs13073106	T	C	0.037621	0.0025901	8.70563e-48	-0.00221891	0.00371892	0.55	210.973
Calcium	Pulse wave arterial stiffness index	rs13107325	T	C	-0.064048	0.0047171	5.58085e-42	-0.0113765	0.00675888	0.0920005	184.358
Calcium	Pulse wave arterial stiffness index	rs13108218	G	A	-0.039865	0.0025727	3.92013e-54	-0.000806821	0.00367056	0.83	240.107
Calcium	Pulse wave arterial stiffness index	rs13283282	G	C	-0.018649	0.0035125	1.1004e-07	0.00188521	0.0050366	0.709999	28.1889
Calcium	Pulse wave arterial stiffness index	rs13389219	T	C	-0.01636	0.0025376	1.1413e-10	-0.000720462	0.00362517	0.84	41.5643
Calcium	Pulse wave arterial stiffness index	rs1354034	C	T	-0.018049	0.0025295	9.66941e-13	-0.00214197	0.00360594	0.55	50.914
Calcium	Pulse wave arterial stiffness index	rs1374161	A	G	-0.022541	0.0024802	1.01205e-19	-9.73856e-05	0.00354672	0.98	82.5987
Calcium	Pulse wave arterial stiffness index	rs138789759	A	G	0.046858	0.0047245	3.50187e-23	0.00102928	0.00666815	0.88	98.3684
Calcium	Pulse wave arterial stiffness index	rs140966060	G	A	-0.066403	0.012297	6.67806e-08	-0.00191644	0.0180285	0.92	29.1593
Calcium	Pulse wave arterial stiffness index	rs141079827	A	G	-0.055543	0.0091193	1.1251e-09	-0.014579	0.0132279	0.27	37.0967
Calcium	Pulse wave arterial stiffness index	rs147233090	T	C	0.10258	0.0081001	9.55432e-37	-0.0144362	0.0113671	0.2	160.378
Calcium	Pulse wave arterial stiffness index	rs1476698	G	A	-0.020606	0.0025699	1.07498e-15	0.00124751	0.00367883	0.73	64.2917
Calcium	Pulse wave arterial stiffness index	rs1497826	G	C	0.024098	0.0025793	9.43192e-21	0.00186607	0.00369112	0.61	87.2888
Calcium	Pulse wave arterial stiffness index	rs149807892	T	C	0.065928	0.01005	5.38146e-11	-0.00260851	0.0145596	0.86	43.0336
Calcium	Pulse wave arterial stiffness index	rs1500187	G	A	-0.013673	0.0024911	4.05135e-08	-0.00230162	0.00356337	0.52	30.1263
Calcium	Pulse wave arterial stiffness index	rs165316	G	A	-0.017712	0.0031117	1.25551e-08	0.00112739	0.00444618	0.8	32.3996
Calcium	Pulse wave arterial stiffness index	rs1672991	G	A	0.075238	0.0049714	1.00554e-51	-0.0105767	0.00710925	0.14	229.043
Calcium	Pulse wave arterial stiffness index	rs16828262	G	C	-0.013765	0.0025405	6.03059e-08	0.00296299	0.0036315	0.41	29.3572
Calcium	Pulse wave arterial stiffness index	rs17132144	T	C	-0.025781	0.004278	1.67741e-09	-0.00306468	0.00611755	0.62	36.3177
Calcium	Pulse wave arterial stiffness index	rs17164683	T	C	-0.02113	0.0028041	4.88427e-14	0.00736147	0.00398497	0.0649995	56.7822
Calcium	Pulse wave arterial stiffness index	rs17359650	T	C	-0.023402	0.0043876	9.6272e-08	0.00763762	0.00631757	0.23	28.448
Calcium	Pulse wave arterial stiffness index	rs1749851	C	T	0.021363	0.0025298	3.0669e-17	-0.00301831	0.00360899	0.4	71.3103
Calcium	Pulse wave arterial stiffness index	rs17580	A	T	0.04661	0.0057545	5.52332e-16	0.0158879	0.00830216	0.0560003	65.6059
Calcium	Pulse wave arterial stiffness index	rs1763519	C	G	-0.031523	0.0025365	1.88669e-35	0.00175369	0.00362045	0.630001	154.449
Calcium	Pulse wave arterial stiffness index	rs17718872	T	C	0.018628	0.003542	1.44911e-07	-0.00291915	0.00507267	0.56	27.6589
Calcium	Pulse wave arterial stiffness index	rs17774672	A	G	-0.027155	0.0033967	1.30467e-15	0.00547019	0.00485233	0.26	63.9124
Calcium	Pulse wave arterial stiffness index	rs17884869	A	G	-0.11126	0.0079314	1.08768e-44	0.00691138	0.01158	0.55	196.779
Calcium	Pulse wave arterial stiffness index	rs1801282	G	C	-0.037061	0.0038032	1.95659e-22	-0.0163808	0.00545421	0.00269998	94.959
Calcium	Pulse wave arterial stiffness index	rs1858800	T	C	0.030682	0.002623	1.3406e-31	0.0046301	0.00376263	0.22	136.827
Calcium	Pulse wave arterial stiffness index	rs191056348	G	C	0.044103	0.0085067	2.16701e-07	-0.00374021	0.01222	0.760001	26.8791
Calcium	Pulse wave arterial stiffness index	rs2001884	A	T	-0.017041	0.0024755	5.83579e-12	-0.00447848	0.0035353	0.21	47.3876
Calcium	Pulse wave arterial stiffness index	rs2004315	T	C	0.032935	0.0025614	7.94328e-38	-0.00180339	0.00366236	0.62	165.333
Calcium	Pulse wave arterial stiffness index	rs2013223	C	T	-0.013605	0.0025266	7.26792e-08	-0.00829525	0.0036149	0.0219999	28.9951
Calcium	Pulse wave arterial stiffness index	rs2127206	T	C	-0.012969	0.0025105	2.39651e-07	-0.00765513	0.00358901	0.0329997	26.6866
Calcium	Pulse wave arterial stiffness index	rs212837	C	T	0.013425	0.0025606	1.57961e-07	-0.00508579	0.00365859	0.16	27.4881
Calcium	Pulse wave arterial stiffness index	rs2149748	T	C	0.016331	0.0031606	2.38051e-07	0.0045117	0.00449743	0.32	26.6985
Calcium	Pulse wave arterial stiffness index	rs2241699	C	G	-0.02576	0.0027727	1.54668e-20	-0.00288128	0.00396019	0.47	86.3149
Calcium	Pulse wave arterial stiffness index	rs2243010	T	C	-0.017559	0.0030848	1.25539e-08	0.00499294	0.00439063	0.26	32.4
Calcium	Pulse wave arterial stiffness index	rs2249825	C	G	-0.016252	0.0027964	6.18643e-09	0.000182602	0.00402	0.96	33.7765
Calcium	Pulse wave arterial stiffness index	rs2274224	C	G	-0.017357	0.0025033	4.10866e-12	-0.00787616	0.003577	0.0280001	48.0755
Calcium	Pulse wave arterial stiffness index	rs2309233	C	T	0.021278	0.0028333	5.92516e-14	0.000326579	0.00404806	0.94	56.3997
Calcium	Pulse wave arterial stiffness index	rs2327774	C	T	-0.021947	0.0026066	3.7914e-17	-0.00369022	0.00371571	0.32	70.8927
Calcium	Pulse wave arterial stiffness index	rs2335534	A	G	-0.038273	0.0032529	5.95251e-32	0.00655776	0.00458273	0.15	138.434
Calcium	Pulse wave arterial stiffness index	rs234043	C	T	0.014639	0.0027533	1.05711e-07	-0.00464296	0.00392606	0.24	28.2693
Calcium	Pulse wave arterial stiffness index	rs2343592	G	A	-0.023372	0.0028056	8.07235e-17	-0.000952529	0.00400159	0.81	69.3969
Calcium	Pulse wave arterial stiffness index	rs2370218	T	G	-0.021656	0.0029416	1.81635e-13	-0.00108001	0.00420679	0.8	54.1987
Calcium	Pulse wave arterial stiffness index	rs2419886	T	C	-0.019772	0.0028521	4.14477e-12	0.00326754	0.00409425	0.42	48.0587
Calcium	Pulse wave arterial stiffness index	rs255755	G	A	0.015379	0.0028099	4.4268e-08	0.00635548	0.00401243	0.11	29.9554
Calcium	Pulse wave arterial stiffness index	rs257380	A	T	-0.019054	0.0024838	1.70687e-14	0.00216036	0.00354791	0.54	58.849
Calcium	Pulse wave arterial stiffness index	rs2647242	G	A	-0.019886	0.0030945	1.3103e-10	-0.00206442	0.00440498	0.64	41.2966
Calcium	Pulse wave arterial stiffness index	rs2762938	A	G	0.015635	0.0025692	1.1618e-09	-0.00406171	0.00368524	0.27	37.0339
Calcium	Pulse wave arterial stiffness index	rs28455634	A	G	0.013553	0.0025509	1.0784e-07	-0.00870458	0.00365064	0.017	28.2283
Calcium	Pulse wave arterial stiffness index	rs28520334	T	G	0.021626	0.0038552	2.03021e-08	-0.00535677	0.00548544	0.33	31.4672
Calcium	Pulse wave arterial stiffness index	rs28929474	T	C	0.12313	0.0088105	2.28349e-44	0.00937806	0.0126138	0.46	195.311
Calcium	Pulse wave arterial stiffness index	rs296849	A	T	0.013271	0.0024908	9.93345e-08	0.00370917	0.00355437	0.3	28.3877
Calcium	Pulse wave arterial stiffness index	rs2971855	A	G	0.019109	0.0027054	1.6293e-12	0.00270996	0.0038666	0.48	49.8899
Calcium	Pulse wave arterial stiffness index	rs3011642	T	C	0.019664	0.0028927	1.0639e-11	0.0010458	0.00413532	0.8	46.2101
Calcium	Pulse wave arterial stiffness index	rs3026445	C	T	-0.017557	0.0025748	9.19179e-12	0.00776354	0.00368829	0.0350002	46.4958
Calcium	Pulse wave arterial stiffness index	rs302650	A	G	-0.01943	0.0024985	7.48342e-15	0.00189169	0.00356875	0.6	60.4765
Calcium	Pulse wave arterial stiffness index	rs3091842	A	G	0.094018	0.00623	1.93241e-51	0.0172465	0.00883998	0.051	227.743
Calcium	Pulse wave arterial stiffness index	rs3129959	T	A	-0.02454	0.0032848	7.99098e-14	-0.00968589	0.00472691	0.04	55.8125
Calcium	Pulse wave arterial stiffness index	rs3133548	T	C	0.019978	0.0035791	2.38358e-08	-0.0038371	0.00509116	0.450001	31.1571
Calcium	Pulse wave arterial stiffness index	rs324454	C	T	-0.012676	0.0025034	4.11585e-07	-0.00316123	0.00358485	0.38	25.6392
Calcium	Pulse wave arterial stiffness index	rs340029	T	C	0.013696	0.0025594	8.74782e-08	-0.00723409	0.00365426	0.0479999	28.6359
Calcium	Pulse wave arterial stiffness index	rs34042070	G	C	0.021051	0.0031976	4.60681e-11	-0.00413839	0.00454183	0.36	43.3408
Calcium	Pulse wave arterial stiffness index	rs34066945	T	C	-0.025832	0.0025867	1.76035e-23	0.000371274	0.00369825	0.92	99.7296
Calcium	Pulse wave arterial stiffness index	rs34290411	G	C	0.017934	0.0027469	6.64661e-11	0.00259921	0.00394548	0.51	42.6254
Calcium	Pulse wave arterial stiffness index	rs34395935	C	G	0.059143	0.0034572	1.40475e-65	0.00647795	0.00496986	0.19	292.656
Calcium	Pulse wave arterial stiffness index	rs34408666	A	G	0.18841	0.0037056	1e-200	-0.00539757	0.00525835	0.3	2585.18
Calcium	Pulse wave arterial stiffness index	rs344352	C	G	-0.014191	0.0027393	2.21182e-07	-0.00141854	0.00390905	0.719999	26.8378
Calcium	Pulse wave arterial stiffness index	rs35118755	T	C	0.023234	0.0035032	3.31055e-11	0.00756608	0.00502505	0.13	43.9864
Calcium	Pulse wave arterial stiffness index	rs35403056	A	G	0.015565	0.0026185	2.78477e-09	-0.00249614	0.00375239	0.51	35.334
Calcium	Pulse wave arterial stiffness index	rs35751693	T	C	0.043271	0.0065897	5.1606e-11	0.0186632	0.00954086	0.05	43.1184
Calcium	Pulse wave arterial stiffness index	rs35852840	A	C	0.029039	0.0053011	4.30834e-08	0.00868622	0.00772382	0.26	30.0076
Calcium	Pulse wave arterial stiffness index	rs35999015	T	G	0.020901	0.003698	1.5876e-08	-0.000286429	0.00526061	0.96	31.9448
Calcium	Pulse wave arterial stiffness index	rs36086195	T	C	0.020309	0.0025138	6.54938e-16	-0.00127282	0.00359052	0.719999	65.2703
Calcium	Pulse wave arterial stiffness index	rs36104352	C	A	0.027761	0.003806	3.01578e-13	-0.00127639	0.00546377	0.82	53.2026
Calcium	Pulse wave arterial stiffness index	rs3748861	A	C	-0.017465	0.0030967	1.70181e-08	-0.00462606	0.00445249	0.3	31.8082
Calcium	Pulse wave arterial stiffness index	rs3795243	C	G	0.02162	0.00373	6.79032e-09	-0.00831699	0.00531322	0.12	33.5965
Calcium	Pulse wave arterial stiffness index	rs3803915	A	C	0.020939	0.0037364	2.0957e-08	-0.00385169	0.00535891	0.47	31.4055
Calcium	Pulse wave arterial stiffness index	rs3814828	G	A	-0.0135	0.002571	1.51381e-07	-0.00963299	0.00368044	0.0089	27.5717
Calcium	Pulse wave arterial stiffness index	rs3822858	C	T	-0.016199	0.0025261	1.43179e-10	-0.00206266	0.00360147	0.57	41.1221
Calcium	Pulse wave arterial stiffness index	rs3928555	T	G	-0.013832	0.0026437	1.67741e-07	-0.00302586	0.00377949	0.42	27.3745
Calcium	Pulse wave arterial stiffness index	rs3931841	G	A	-0.026138	0.0026736	1.43021e-22	-0.000786846	0.00383889	0.84	95.5767
Calcium	Pulse wave arterial stiffness index	rs4082330	T	C	0.020789	0.0032232	1.12091e-10	0.00643973	0.00459909	0.16	41.5999
Calcium	Pulse wave arterial stiffness index	rs41278174	A	G	0.050135	0.0076023	4.2658e-11	-0.0110551	0.0110082	0.32	43.4903
Calcium	Pulse wave arterial stiffness index	rs41393948	T	C	-0.021528	0.0039283	4.25432e-08	-0.00103789	0.00558919	0.85	30.033
Calcium	Pulse wave arterial stiffness index	rs424062	G	A	-0.023178	0.0039846	6.00275e-09	0.00099726	0.00561671	0.86	33.8363
Calcium	Pulse wave arterial stiffness index	rs4320103	G	A	0.045458	0.006483	2.35776e-12	0.00385473	0.00916968	0.67	49.1664
Calcium	Pulse wave arterial stiffness index	rs4324076	C	A	-0.01837	0.0024859	1.47469e-13	0.00324571	0.00355733	0.36	54.6073
Calcium	Pulse wave arterial stiffness index	rs4633480	A	G	0.01991	0.0024973	1.55955e-15	-0.00252679	0.00356508	0.48	63.5625
Calcium	Pulse wave arterial stiffness index	rs4721467	T	A	-0.021075	0.002829	9.37994e-14	0.00437246	0.00404604	0.28	55.497
Calcium	Pulse wave arterial stiffness index	rs4758621	G	A	-0.026465	0.0026919	8.30233e-23	-0.000559715	0.00383741	0.88	96.6554
Calcium	Pulse wave arterial stiffness index	rs4790310	T	C	-0.019566	0.0025143	7.1796e-15	-0.00103222	0.00359844	0.77	60.5578
Calcium	Pulse wave arterial stiffness index	rs4841132	G	A	0.057031	0.004305	4.7676e-40	-0.0132938	0.00618345	0.032	175.499
Calcium	Pulse wave arterial stiffness index	rs4936363	T	C	0.019337	0.0036381	1.0664e-07	-0.00068698	0.00516489	0.89	28.2507
Calcium	Pulse wave arterial stiffness index	rs4938642	C	G	0.033623	0.0047436	1.36239e-12	0.00099131	0.00669881	0.88	50.2408
Calcium	Pulse wave arterial stiffness index	rs4976647	C	A	0.018319	0.0026366	3.71279e-12	0.00546435	0.00376356	0.15	48.2742
Calcium	Pulse wave arterial stiffness index	rs498490	T	C	-0.030741	0.0033589	5.61565e-20	-0.00405162	0.00475503	0.39	83.761
Calcium	Pulse wave arterial stiffness index	rs55633823	T	C	-0.021196	0.002867	1.43814e-13	0.0001791	0.00410943	0.97	54.6578
Calcium	Pulse wave arterial stiffness index	rs55772024	A	G	-0.016566	0.0028946	1.04739e-08	-0.00586622	0.00412193	0.15	32.7535
Calcium	Pulse wave arterial stiffness index	rs56406311	T	C	0.01781	0.0025602	3.49462e-12	-0.00315767	0.00364939	0.39	48.3927
Calcium	Pulse wave arterial stiffness index	rs567743	G	A	0.014988	0.0027413	4.57004e-08	-0.00618817	0.00392394	0.11	29.8933
Calcium	Pulse wave arterial stiffness index	rs5745687	T	C	0.025247	0.0050175	4.86194e-07	-0.000154245	0.00710873	0.98	25.3189
Calcium	Pulse wave arterial stiffness index	rs5751350	A	G	0.016305	0.0026351	6.11575e-10	-0.00718253	0.00377524	0.0569994	38.2867
Calcium	Pulse wave arterial stiffness index	rs58579887	C	T	0.016317	0.0025405	1.3394e-10	-0.00121079	0.00363933	0.74	41.2517
Calcium	Pulse wave arterial stiffness index	rs59821684	G	A	0.054317	0.0074058	2.23306e-13	0.00513008	0.0105633	0.630001	53.7932
Calcium	Pulse wave arterial stiffness index	rs6029632	A	G	0.013384	0.0025344	1.28579e-07	0.0033949	0.00361651	0.35	27.8883
Calcium	Pulse wave arterial stiffness index	rs6127099	T	A	-0.053136	0.0028265	8.4489e-79	-0.00401591	0.00403449	0.32	353.411
Calcium	Pulse wave arterial stiffness index	rs61942059	C	G	-0.02707	0.0026498	1.70451e-24	0.00257161	0.00378836	0.5	104.364
Calcium	Pulse wave arterial stiffness index	rs62134679	C	T	0.022269	0.0035085	2.19508e-10	0.0107245	0.00498644	0.0309999	40.2864
Calcium	Pulse wave arterial stiffness index	rs62211622	A	C	-0.018461	0.0032039	8.323e-09	-0.00884259	0.00459989	0.0549997	33.2011
Calcium	Pulse wave arterial stiffness index	rs62281815	T	A	0.012794	0.0024903	2.78561e-07	0.00401591	0.00356069	0.26	26.3943
Calcium	Pulse wave arterial stiffness index	rs62309863	T	G	-0.014416	0.0025226	1.1003e-08	0.00400485	0.00360216	0.27	32.6582
Calcium	Pulse wave arterial stiffness index	rs62472728	T	C	0.031618	0.0052606	1.85272e-09	-0.00584099	0.00747327	0.43	36.1242
Calcium	Pulse wave arterial stiffness index	rs634916	T	A	-0.013916	0.0024849	2.14398e-08	0.00377826	0.00355356	0.29	31.3625
Calcium	Pulse wave arterial stiffness index	rs648514	A	G	-0.013893	0.0024836	2.22029e-08	0.00133323	0.00355399	0.709999	31.2917
Calcium	Pulse wave arterial stiffness index	rs6580981	A	G	-0.018312	0.0024997	2.38836e-13	0.000646949	0.00357657	0.86	53.6656
Calcium	Pulse wave arterial stiffness index	rs66920316	A	G	-0.021381	0.003123	7.58403e-12	-0.00114641	0.00445164	0.8	46.8718
Calcium	Pulse wave arterial stiffness index	rs6741561	T	C	-0.038423	0.0025412	1.2517e-51	0.0036062	0.00362551	0.32	228.615
Calcium	Pulse wave arterial stiffness index	rs6771438	G	T	-0.027162	0.0038951	3.09742e-12	0.00627665	0.00559716	0.26	48.628
Calcium	Pulse wave arterial stiffness index	rs6841429	A	C	-0.039641	0.003323	8.44501e-33	0.0030634	0.00471353	0.52	142.308
Calcium	Pulse wave arterial stiffness index	rs689049	C	T	0.013247	0.0025288	1.61871e-07	-0.000184672	0.00361712	0.96	27.4414
Calcium	Pulse wave arterial stiffness index	rs6909201	G	A	-0.042226	0.0024821	7.13346e-65	0.00274127	0.00354628	0.44	289.415
Calcium	Pulse wave arterial stiffness index	rs6939362	A	C	-0.012664	0.0024807	3.3088e-07	0.00132155	0.00354364	0.709999	26.0611
Calcium	Pulse wave arterial stiffness index	rs6986810	C	T	-0.013373	0.0024975	8.59251e-08	-0.00536504	0.00357775	0.13	28.6713
Calcium	Pulse wave arterial stiffness index	rs7033437	C	A	-0.014408	0.0027821	2.23249e-07	0.000387986	0.00396244	0.92	26.8202
Calcium	Pulse wave arterial stiffness index	rs710217	G	A	0.02444	0.0024865	8.50354e-23	-0.00820247	0.00355937	0.021	96.6108
Calcium	Pulse wave arterial stiffness index	rs71565393	T	C	0.018169	0.0032655	2.63888e-08	0.00566366	0.00464615	0.22	30.9573
Calcium	Pulse wave arterial stiffness index	rs71658797	A	T	0.021116	0.0037819	2.36048e-08	0.0128367	0.0054743	0.0189998	31.1748
Calcium	Pulse wave arterial stiffness index	rs7221118	C	T	-0.019742	0.0030306	7.31644e-11	0.00298442	0.00433839	0.49	42.4351
Calcium	Pulse wave arterial stiffness index	rs722298	A	G	0.014899	0.0025043	2.69439e-09	-6.58253e-06	0.00357891	1	35.395
Calcium	Pulse wave arterial stiffness index	rs7224904	C	T	0.024799	0.0046276	8.37491e-08	-0.00490777	0.0066098	0.46	28.7182
Calcium	Pulse wave arterial stiffness index	rs72660383	C	T	-0.028403	0.0050798	2.25419e-08	0.000911958	0.00723675	0.9	31.2633
Calcium	Pulse wave arterial stiffness index	rs72697816	T	C	0.019508	0.0033591	6.34468e-09	0.000420896	0.00479239	0.93	33.7271
Calcium	Pulse wave arterial stiffness index	rs72975256	G	A	0.036829	0.0058089	2.29948e-10	-0.00653078	0.00838809	0.44	40.1969
Calcium	Pulse wave arterial stiffness index	rs73001065	C	G	0.035812	0.0048411	1.39091e-13	0.0164304	0.0069527	0.0179999	54.7229
Calcium	Pulse wave arterial stiffness index	rs73186098	C	T	-0.091396	0.010635	8.4217e-18	0.000969922	0.015282	0.95	73.8549
Calcium	Pulse wave arterial stiffness index	rs73536752	T	C	-0.033487	0.0061055	4.14562e-08	0.00117392	0.00883331	0.89	30.0822
Calcium	Pulse wave arterial stiffness index	rs73632745	T	C	-0.061065	0.0047544	9.53235e-38	0.0233535	0.00676336	0.000549997	164.966
Calcium	Pulse wave arterial stiffness index	rs7370877	G	A	-0.016994	0.0025236	1.65463e-11	-0.00259647	0.00361202	0.47	45.3472
Calcium	Pulse wave arterial stiffness index	rs7402977	A	G	-0.015582	0.002824	3.43661e-08	0.000487376	0.00402628	0.9	30.4451
Calcium	Pulse wave arterial stiffness index	rs74230087	A	G	-0.054524	0.0046379	6.67114e-32	0.0158038	0.00662049	0.017	138.208
Calcium	Pulse wave arterial stiffness index	rs75130744	C	G	-0.026211	0.004821	5.4295e-08	0.00828214	0.00697137	0.23	29.5592
Calcium	Pulse wave arterial stiffness index	rs7533348	C	T	-0.02063	0.0025988	2.06158e-15	-0.000461095	0.00370849	0.9	63.0163
Calcium	Pulse wave arterial stiffness index	rs7540115	C	A	-0.017105	0.0032225	1.10979e-07	-0.000790908	0.00462564	0.86	28.1748
Calcium	Pulse wave arterial stiffness index	rs7559013	C	A	0.025344	0.0037016	7.57007e-12	-0.00893765	0.00529978	0.0920005	46.8782
Calcium	Pulse wave arterial stiffness index	rs75702986	A	G	0.03724	0.0032063	3.52533e-31	-0.00194541	0.00460136	0.67	134.9
Calcium	Pulse wave arterial stiffness index	rs7587636	A	G	-0.01561	0.0024979	4.12971e-10	-0.000874514	0.00356385	0.81	39.0531
Calcium	Pulse wave arterial stiffness index	rs75895430	G	C	0.079576	0.0071199	5.37403e-29	-0.0131625	0.0102479	0.2	124.916
Calcium	Pulse wave arterial stiffness index	rs7592216	T	G	-0.020398	0.0036923	3.30613e-08	-0.00870964	0.00529252	0.1	30.5198
Calcium	Pulse wave arterial stiffness index	rs7599	G	A	-0.019448	0.0025703	3.84238e-14	0.00747977	0.00366703	0.0409996	57.2509
Calcium	Pulse wave arterial stiffness index	rs7623691	C	T	-0.012627	0.0024926	4.06621e-07	-0.00197247	0.00356498	0.58	25.6623
Calcium	Pulse wave arterial stiffness index	rs76249487	A	G	-0.075884	0.011704	8.95777e-11	0.0151754	0.0166527	0.36	42.037
Calcium	Pulse wave arterial stiffness index	rs7688574	T	C	0.014682	0.0025708	1.12419e-08	-0.00430692	0.00366752	0.24	32.6162
Calcium	Pulse wave arterial stiffness index	rs7693039	G	A	0.014294	0.0027988	3.27002e-07	0.00494484	0.00400202	0.22	26.0834
Calcium	Pulse wave arterial stiffness index	rs7730344	A	C	0.017446	0.0027263	1.5656e-10	-0.00290726	0.00389829	0.46	40.9491
Calcium	Pulse wave arterial stiffness index	rs775249	T	C	-0.016454	0.0027522	2.25481e-09	0.00397398	0.00395973	0.32	35.7423
Calcium	Pulse wave arterial stiffness index	rs77542162	G	A	-0.089358	0.0082825	3.92916e-27	0.0102095	0.0121026	0.4	116.398
Calcium	Pulse wave arterial stiffness index	rs777588	A	G	-0.0286	0.0025129	5.25049e-30	0.00266442	0.00359004	0.46	129.533
Calcium	Pulse wave arterial stiffness index	rs77777887	T	A	0.025811	0.0049669	2.03142e-07	0.00015999	0.00701879	0.98	27.0047
Calcium	Pulse wave arterial stiffness index	rs7786368	C	T	-0.024299	0.0025152	4.46272e-22	-0.00485436	0.00359493	0.18	93.3323
Calcium	Pulse wave arterial stiffness index	rs7864156	G	T	0.019082	0.0025458	6.6359e-14	-0.00233323	0.00363751	0.52	56.1823
Calcium	Pulse wave arterial stiffness index	rs78844280	A	G	-0.042722	0.0083527	3.14319e-07	-0.00966801	0.0119037	0.42	26.1607
Calcium	Pulse wave arterial stiffness index	rs7913072	A	G	-0.020733	0.0035611	5.82076e-09	-0.00142314	0.00507264	0.780001	33.8966
Calcium	Pulse wave arterial stiffness index	rs7924737	G	A	-0.015382	0.0026025	3.41201e-09	-0.000102634	0.00373348	0.98	34.9337
Calcium	Pulse wave arterial stiffness index	rs7940215	T	C	0.013816	0.0025138	3.88938e-08	-9.16244e-05	0.00359526	0.98	30.2067
Calcium	Pulse wave arterial stiffness index	rs79501693	C	T	-0.049987	0.0087212	9.94947e-09	0.00124419	0.0119855	0.92	32.852
Calcium	Pulse wave arterial stiffness index	rs80350997	A	G	0.04282	0.0046796	5.70427e-20	-0.00463981	0.00672109	0.49	83.729
Calcium	Pulse wave arterial stiffness index	rs8041057	T	C	-0.015242	0.0027423	2.73118e-08	-0.00148609	0.00391516	0.7	30.8926
Calcium	Pulse wave arterial stiffness index	rs835664	G	A	-0.017168	0.0026138	5.10152e-11	-0.00734523	0.00355666	0.0389996	43.1414
Calcium	Pulse wave arterial stiffness index	rs838717	A	G	-0.045948	0.0025051	4.22085e-75	0.003681	0.00358864	0.31	336.421
Calcium	Pulse wave arterial stiffness index	rs883951	G	A	0.023293	0.002827	1.7334e-16	0.000568678	0.004037	0.89	67.889
Calcium	Pulse wave arterial stiffness index	rs928760	T	C	-0.01835	0.0026966	1.01181e-11	0.00103733	0.00385563	0.79	46.3062
Calcium	Pulse wave arterial stiffness index	rs9379881	C	T	-0.012902	0.0024865	2.117e-07	-0.000174284	0.00355157	0.96	26.9238
Calcium	Pulse wave arterial stiffness index	rs9388399	C	T	-0.024427	0.0026802	7.99834e-20	-0.00189488	0.00383989	0.62	83.0627
Calcium	Pulse wave arterial stiffness index	rs9399697	T	C	0.014332	0.0024885	8.46097e-09	0.00560188	0.00355778	0.12	33.1695
Calcium	Pulse wave arterial stiffness index	rs9419741	G	A	0.015065	0.0024857	1.35641e-09	0.00202618	0.0035509	0.57	36.7317
Calcium	Pulse wave arterial stiffness index	rs945890	T	A	-0.016905	0.0027528	8.21448e-10	-0.00449791	0.00394309	0.25	37.7121
Calcium	Pulse wave arterial stiffness index	rs949300	A	T	0.015257	0.0025621	2.60669e-09	7.40418e-05	0.00367412	0.98	35.4606
Calcium	Pulse wave arterial stiffness index	rs9524868	T	C	-0.013767	0.0027289	4.53712e-07	0.00623076	0.00389073	0.11	25.4509
Calcium	Pulse wave arterial stiffness index	rs9530	G	A	-0.030886	0.0024888	2.35885e-35	-0.00157909	0.00356044	0.66	154.008
Calcium	Pulse wave arterial stiffness index	rs9532958	A	G	0.035482	0.0035143	5.78362e-24	-0.00528524	0.0050543	0.3	101.939
Calcium	Pulse wave arterial stiffness index	rs9611396	C	T	-0.014293	0.0026099	4.3396e-08	0.00900184	0.00372508	0.016	29.9916
Calcium	Pulse wave arterial stiffness index	rs9895661	T	C	-0.027808	0.00331	4.43711e-17	-0.00613546	0.0046919	0.19	70.5803
Magnesium	Pulse wave arterial stiffness index	rs114575778	A	G	-0.145164	0.0274331	1.2e-07	-0.00857997	0.0178994	0.630001	28.0006
Magnesium	Pulse wave arterial stiffness index	rs146963873	A	T	-0.16778	0.0329752	3.59998e-07	0.0219184	0.0219938	0.32	25.8884
Magnesium	Pulse wave arterial stiffness index	rs573905	G	A	0.0275402	0.00538992	3.2e-07	0.00799209	0.00356572	0.025	26.1078
Magnesium	Pulse wave arterial stiffness index	rs77126457	A	G	0.114984	0.0227843	4.49997e-07	-0.0242888	0.0150973	0.11	25.4685
Zinc	Pulse wave arterial stiffness index	rs1532423	G	A	-0.178	0.026	6.4003e-12	0.00219833	0.00357867	0.54	46.8698
Zinc	Pulse wave arterial stiffness index	rs2120019	C	T	-0.287	0.033	1.54989e-18	0.00588293	0.00445447	0.19	75.6373
Zinc	Pulse wave arterial stiffness index	rs7148590	A	G	-0.14	0.026	1.37e-07	0.0028015	0.00354713	0.43	28.9941
Selenium	Pulse wave arterial stiffness index	rs10023369	A	G	-0.144	0.029	4.41998e-07	-0.00700285	0.00354755	0.0479999	24.6564
Selenium	Pulse wave arterial stiffness index	rs4950779	C	T	0.673	0.132	3.16002e-07	-0.00429248	0.00891494	0.630001	25.9945
Selenium	Pulse wave arterial stiffness index	rs7700970	T	C	0.265	0.037	7.16968e-13	-0.00155204	0.00395651	0.69	51.2966
Vitamin B6	Arterial stiffness index	rs10138490	C	T	-0.0534963	0.0114138	2.80001e-06	-0.000698146	0.0083419	0.93	21.9678
Vitamin B6	Arterial stiffness index	rs12198456	T	C	0.0919531	0.0197234	3.09999e-06	-0.012735	0.0142632	0.37	21.7355
Vitamin B6	Arterial stiffness index	rs12226112	T	G	0.0283412	0.00572659	7.49998e-07	0.00180523	0.00418726	0.67	24.4931
Vitamin B6	Arterial stiffness index	rs12412051	C	G	0.0708635	0.0149768	2.19999e-06	0.00886977	0.0108947	0.42	22.3876
Vitamin B6	Arterial stiffness index	rs141933624	A	G	-0.0897347	0.0192811	3.29997e-06	0.0199088	0.0141827	0.16	21.6599
Vitamin B6	Arterial stiffness index	rs155599	C	T	0.0342533	0.00598463	1e-08	0.00353208	0.00435785	0.42	32.759
Vitamin B6	Arterial stiffness index	rs183178622	T	C	-0.0989483	0.0206841	1.7e-06	-0.0175213	0.015089	0.25	22.8846
Vitamin B6	Arterial stiffness index	rs188211816	A	G	-0.0786243	0.0162809	1.40001e-06	-0.00965642	0.011976	0.42	23.3215
Vitamin B6	Arterial stiffness index	rs34938615	G	A	-0.122024	0.0264416	3.89996e-06	-0.0173197	0.0189582	0.36	21.2968
Vitamin B6	Arterial stiffness index	rs361294	C	A	-0.0273612	0.00595181	4.30002e-06	-0.00555752	0.00433111	0.2	21.1335
Vitamin B6	Arterial stiffness index	rs3745438	C	T	-0.071266	0.0155965	4.90004e-06	0.00842856	0.0113452	0.46	20.879
Vitamin B6	Arterial stiffness index	rs3772928	C	T	-0.0292449	0.00553405	1.29999e-07	-0.00171702	0.00403256	0.67	27.9263
Vitamin B6	Arterial stiffness index	rs67450584	T	C	0.036705	0.00745732	8.60003e-07	0.0033653	0.00545172	0.54	24.2262
Vitamin B6	Arterial stiffness index	rs7205927	C	A	-0.0257861	0.00553457	3.2e-06	0.00061175	0.00403367	0.88	21.7072
Vitamin B6	Arterial stiffness index	rs7292147	C	G	-0.0258379	0.00550612	2.69998e-06	0.0056944	0.00401863	0.16	22.0203
Vitamin B6	Arterial stiffness index	rs74640671	T	C	-0.127176	0.02738	3.40001e-06	0.0015362	0.0199866	0.94	21.5746
Vitamin B6	Arterial stiffness index	rs77806858	C	T	-0.0505124	0.0106104	1.89998e-06	0.00152849	0.0077171	0.84	22.6638
Vitamin B6	Arterial stiffness index	rs9560457	T	C	0.0255037	0.00553964	4.09996e-06	0.000705553	0.00405499	0.86	21.1955
Vitamin B9	Arterial stiffness index	rs10771098	G	A	0.00253698	0.000472675	8e-08	0.00200804	0.00616704	0.74	28.8077
Vitamin B9	Arterial stiffness index	rs111646545	T	C	0.0038521	0.000740962	2e-07	-0.0113274	0.00967383	0.24	27.0273
Vitamin B9	Arterial stiffness index	rs114297722	T	C	0.00366072	0.00078139	2.80001e-06	-0.00838036	0.0102009	0.41	21.9481
Vitamin B9	Arterial stiffness index	rs12325280	A	C	0.00193663	0.000414406	2.99999e-06	-0.00111742	0.00538666	0.84	21.8394
Vitamin B9	Arterial stiffness index	rs142319969	T	C	-0.00338403	0.000696936	1.2e-06	0.00452103	0.00906011	0.62	23.5767
Vitamin B9	Arterial stiffness index	rs185320691	C	G	0.00366018	0.000551917	3.29989e-11	-0.000876012	0.00720271	0.9	43.9802
Vitamin B9	Arterial stiffness index	rs35175534	C	A	0.00391561	0.000483267	5.40008e-16	0.00726246	0.00629346	0.25	65.6485
Vitamin B9	Arterial stiffness index	rs6910879	G	A	0.00373849	0.000557981	2.09991e-11	0.00707969	0.00730258	0.33	44.8904
Vitamin B9	Arterial stiffness index	rs7549888	T	G	-0.00146395	0.000312722	2.90001e-06	-0.000415522	0.00407324	0.92	21.9147
Vitamin B9	Arterial stiffness index	rs7760841	T	C	0.00424901	0.000413399	8.80035e-25	0.00421123	0.00540636	0.44	105.642
Vitamin B9	Arterial stiffness index	rs79351148	A	G	0.00401814	0.000822188	1e-06	0.00853751	0.0107643	0.43	23.884
Vitamin B9	Arterial stiffness index	rs896999	A	G	-0.00371679	0.000760294	1e-06	-0.00248547	0.00993688	0.8	23.8986
Vitamin B9	Arterial stiffness index	rs931838	A	G	-0.00148301	0.000311294	1.89998e-06	0.000628001	0.00405278	0.88	22.6959
Vitamin B12	Arterial stiffness index	rs10924919	T	C	-0.0286276	0.0056423	3.89996e-07	0.00528875	0.00408604	0.2	25.7429
Vitamin B12	Arterial stiffness index	rs112961770	C	G	-0.0888494	0.0184324	1.40001e-06	-0.00777343	0.0134293	0.56	23.2351
Vitamin B12	Arterial stiffness index	rs12776611	A	G	-0.0878135	0.0188958	3.40001e-06	-0.0101954	0.0137062	0.46	21.5969
Vitamin B12	Arterial stiffness index	rs1419875	G	T	-0.0315231	0.00683151	3.89996e-06	-0.00855379	0.00495574	0.0840001	21.2924
Vitamin B12	Arterial stiffness index	rs148901823	G	A	-0.0486291	0.0100516	1.29999e-06	-0.00104456	0.00732238	0.89	23.4057
Vitamin B12	Arterial stiffness index	rs388561	C	T	0.040271	0.00854945	2.5e-06	0.000959192	0.00620832	0.88	22.1875
Vitamin B12	Arterial stiffness index	rs6088761	G	A	0.0292724	0.00627081	2.99999e-06	0.00686363	0.00455279	0.13	21.7906
Vitamin B12	Arterial stiffness index	rs61994378	C	T	0.0934555	0.0197741	2.30001e-06	0.0158612	0.0142976	0.27	22.3366
Vitamin B12	Arterial stiffness index	rs67568068	C	T	-0.0317378	0.00664671	1.79999e-06	0.000733505	0.0048399	0.88	22.8003
Vitamin C	Arterial stiffness index	rs114598078	T	C	0.0655782	0.0137636	1.89998e-06	-0.000562476	0.00992236	0.95	22.7015
Vitamin C	Arterial stiffness index	rs11650824	A	T	0.0794787	0.0158822	5.60003e-07	0.00817832	0.0112781	0.47	25.0426
Vitamin C	Arterial stiffness index	rs17482258	T	C	0.042829	0.00926045	3.69999e-06	-0.00501559	0.00669608	0.450001	21.39
Vitamin C	Arterial stiffness index	rs1883993	A	G	0.044959	0.00935324	1.5e-06	-0.00230077	0.00673776	0.73	23.1052
Vitamin C	Arterial stiffness index	rs2018201	G	T	-0.0808079	0.0171646	2.5e-06	-0.00864322	0.0123633	0.48	22.1636
Vitamin C	Arterial stiffness index	rs4238567	C	T	0.0253068	0.00550812	4.30002e-06	0.00224904	0.00397861	0.57	21.109
Vitamin C	Arterial stiffness index	rs4481190	C	A	-0.0306375	0.00574377	9.59997e-08	-0.00378134	0.00415619	0.36	28.452
Vitamin C	Arterial stiffness index	rs61868302	T	C	-0.0571013	0.0118391	1.40001e-06	-0.00352094	0.00857006	0.68	23.2624
Vitamin C	Arterial stiffness index	rs7626478	A	G	0.0279796	0.00610134	4.49997e-06	0.00751652	0.00441521	0.089	21.0297
Vitamin C	Arterial stiffness index	rs9540734	A	G	-0.0259285	0.00548469	2.30001e-06	-0.000806144	0.00397302	0.84	22.3486
Vitamin D	Arterial stiffness index	rs10469075	T	C	-0.0324603	0.00701256	3.69999e-06	0.00911769	0.0050642	0.0719996	21.4265
Vitamin D	Arterial stiffness index	rs117693112	A	G	0.0682431	0.0144786	2.39999e-06	0.00936075	0.0104588	0.37	22.2159
Vitamin D	Arterial stiffness index	rs17301981	C	T	-0.0437855	0.00958474	4.90004e-06	-0.00378605	0.00690124	0.58	20.8689
Vitamin D	Arterial stiffness index	rs2399949	C	T	-0.034239	0.00705966	1.2e-06	0.00462517	0.00512918	0.37	23.522
Vitamin D	Arterial stiffness index	rs35775421	A	G	-0.0559707	0.0122186	4.60002e-06	0.000824517	0.00881589	0.93	20.9835
Vitamin D	Arterial stiffness index	rs4395237	G	T	-0.0601061	0.0127619	2.5e-06	-0.00951296	0.00929552	0.31	22.1823
Vitamin D	Arterial stiffness index	rs57038272	T	C	0.0333323	0.00723695	4.09996e-06	0.0004272	0.00526034	0.94	21.2138
Vitamin D	Arterial stiffness index	rs582962	A	G	-0.0283174	0.00608067	3.2e-06	-0.00258502	0.00440255	0.56	21.6872
Vitamin D	Arterial stiffness index	rs61942184	C	G	0.0822174	0.0177573	3.69999e-06	0.00214584	0.0128441	0.87	21.4375
Vitamin D	Arterial stiffness index	rs679830	C	T	-0.0601819	0.012755	2.39999e-06	0.00646718	0.00935019	0.49	22.2623
Vitamin D	Arterial stiffness index	rs74593039	C	G	0.0350049	0.00753919	3.40001e-06	0.00195106	0.00547867	0.719999	21.558
Vitamin D	Arterial stiffness index	rs75713989	T	C	0.039147	0.00816677	1.6e-06	0.00748076	0.00589464	0.2	22.9772
Vitamin D	Arterial stiffness index	rs80261862	T	C	-0.0448741	0.00926708	1.29999e-06	-0.00543152	0.0067307	0.42	23.448
Vitamin D	Arterial stiffness index	rs9328367	T	A	0.0261798	0.00561666	3.09999e-06	-0.00428518	0.00405454	0.29	21.7258
Vitamin E	Arterial stiffness index	rs111306778	A	G	-0.0479658	0.00957227	5.39995e-07	-0.000514353	0.00691857	0.94	25.1092
Vitamin E	Arterial stiffness index	rs12165526	A	T	0.0479017	0.00917775	1.79999e-07	-0.00125486	0.00665314	0.85	27.2414
Vitamin E	Arterial stiffness index	rs12421920	G	A	-0.0434479	0.00938496	3.69999e-06	0.00924192	0.00678436	0.17	21.4325
Vitamin E	Arterial stiffness index	rs12899673	A	G	0.0268951	0.00581803	3.79997e-06	0.00207985	0.00422213	0.62	21.3695
Vitamin E	Arterial stiffness index	rs2723979	G	T	-0.0266142	0.00552745	1.5e-06	-0.00514569	0.00399391	0.2	23.1834
Vitamin E	Arterial stiffness index	rs35218694	G	A	-0.0741637	0.0153104	1.29999e-06	-0.0103001	0.0109502	0.35	23.4644
Vitamin E	Arterial stiffness index	rs4903544	T	C	-0.0295098	0.0060211	9.49992e-07	0.00219356	0.00435685	0.61	24.0204
Vitamin E	Arterial stiffness index	rs536912	A	C	0.0304596	0.00620091	8.99995e-07	-0.00415229	0.00448965	0.36	24.1289
Vitamin E	Arterial stiffness index	rs6033	G	A	-0.0516563	0.0105563	9.90011e-07	-0.00601443	0.00764066	0.43	23.9455
Vitamin E	Arterial stiffness index	rs71385328	G	A	0.130015	0.0262064	7.00003e-07	-0.00378181	0.0185865	0.84	24.6134
Vitamin E	Arterial stiffness index	rs79966958	T	C	-0.116527	0.024505	2e-06	-0.00144457	0.018024	0.94	22.6122
Vitamin E	Arterial stiffness index	rs979218	C	A	-0.0430325	0.00922259	3.09999e-06	0.00351833	0.00670387	0.6	21.7714
Carotene	Arterial stiffness index	rs116995905	T	C	-0.132301	0.0288061	4.39997e-06	0.021396	0.0204164	0.29	21.0939
Carotene	Arterial stiffness index	rs117731008	A	G	0.0977133	0.0212277	4.20001e-06	-0.017253	0.0153433	0.26	21.1886
Carotene	Arterial stiffness index	rs12126792	G	A	-0.134712	0.0280049	1.5e-06	-0.0043099	0.0204364	0.83	23.139
Carotene	Arterial stiffness index	rs13295574	A	G	-0.0276722	0.00598182	3.69999e-06	0.00588967	0.00433457	0.17	21.4003
Carotene	Arterial stiffness index	rs16898247	A	G	-0.107091	0.0200309	8.99995e-08	-0.0085737	0.0147278	0.56	28.5828
Carotene	Arterial stiffness index	rs17800766	C	T	-0.121685	0.0254964	1.79999e-06	0.0223601	0.0181422	0.22	22.778
Carotene	Arterial stiffness index	rs1936052	T	C	-0.0361185	0.00766833	2.5e-06	0.00375045	0.00554068	0.5	22.1849
Carotene	Arterial stiffness index	rs2998143	G	A	-0.0278722	0.00584016	1.79999e-06	0.00184267	0.00423401	0.66	22.7768
Carotene	Arterial stiffness index	rs366337	G	A	0.0543804	0.0112221	1.29999e-06	-0.0123814	0.00814353	0.13	23.4821
Carotene	Arterial stiffness index	rs3829931	A	T	0.0830829	0.0177899	2.99999e-06	-0.0210218	0.0128485	0.1	21.811
Carotene	Arterial stiffness index	rs4771831	A	G	-0.0265212	0.00576207	4.20001e-06	-0.00244728	0.00417951	0.56	21.185
Carotene	Arterial stiffness index	rs5760695	C	T	0.0468481	0.0100556	3.2e-06	-0.00660921	0.00728326	0.36	21.7054
Carotene	Arterial stiffness index	rs62417408	G	A	-0.0691153	0.0146553	2.39999e-06	0.0118556	0.0106782	0.27	22.2412
Carotene	Arterial stiffness index	rs6596473	C	G	0.0276423	0.00597629	3.69999e-06	-0.0108102	0.00434531	0.0129999	21.3937
Carotene	Arterial stiffness index	rs6660246	C	A	-0.0266889	0.00553072	1.40001e-06	0.00312156	0.00401731	0.44	23.2862
Carotene	Arterial stiffness index	rs77547747	C	T	-0.055803	0.0118339	2.39999e-06	0.0101974	0.00860817	0.24	22.2361
Vitamin A	Arterial stiffness index	rs117219913	C	T	0.0476864	0.0103813	4.39997e-06	0.0112826	0.0074209	0.13	21.1002
Vitamin A	Arterial stiffness index	rs117669768	A	G	0.0789545	0.0147682	8.99995e-08	0.00801865	0.0104087	0.44	28.5824
Vitamin A	Arterial stiffness index	rs12119164	G	A	0.0295741	0.00637063	3.40001e-06	0.00323683	0.00453841	0.48	21.5505
Vitamin A	Arterial stiffness index	rs149577802	T	C	-0.108795	0.0234115	3.40001e-06	-0.00928836	0.0168155	0.58	21.5953
Vitamin A	Arterial stiffness index	rs2126371	T	C	-0.0289453	0.00597696	1.29999e-06	0.000682921	0.00425809	0.87	23.4528
Vitamin A	Arterial stiffness index	rs3213829	G	T	0.025976	0.00560984	3.59998e-06	0.00281673	0.00400062	0.48	21.4409
Vitamin A	Arterial stiffness index	rs692790	C	T	0.0404149	0.00838208	1.40001e-06	0.00362871	0.00594513	0.54	23.2477
Vitamin A	Arterial stiffness index	rs74977546	A	G	-0.063514	0.0126784	5.49997e-07	-0.012661	0.00899497	0.16	25.0963
Vitamin A	Arterial stiffness index	rs909570	A	G	-0.053135	0.0115717	4.39997e-06	0.00859406	0.00824495	0.3	21.0847
Vitamin B6	Pulse wave arterial stiffness index	rs10138490	C	T	-0.0534963	0.0114138	2.80001e-06	0.00155613	0.00745065	0.83	21.9678
Vitamin B6	Pulse wave arterial stiffness index	rs12198456	T	C	0.0919531	0.0197234	3.09999e-06	-0.00731666	0.0127475	0.57	21.7355
Vitamin B6	Pulse wave arterial stiffness index	rs12226112	T	G	0.0283412	0.00572659	7.49998e-07	0.00451922	0.00374475	0.23	24.4931
Vitamin B6	Pulse wave arterial stiffness index	rs12412051	C	G	0.0708635	0.0149768	2.19999e-06	0.000577001	0.0097504	0.95	22.3876
Vitamin B6	Pulse wave arterial stiffness index	rs141933624	A	G	-0.0897347	0.0192811	3.29997e-06	0.0124364	0.0127237	0.33	21.6599
Vitamin B6	Pulse wave arterial stiffness index	rs155599	C	T	0.0342533	0.00598463	1e-08	-0.00034442	0.00389613	0.93	32.759
Vitamin B6	Pulse wave arterial stiffness index	rs183178622	T	C	-0.0989483	0.0206841	1.7e-06	0.00556466	0.0134769	0.68	22.8846
Vitamin B6	Pulse wave arterial stiffness index	rs188211816	A	G	-0.0786243	0.0162809	1.40001e-06	-0.00633375	0.0106758	0.55	23.3215
Vitamin B6	Pulse wave arterial stiffness index	rs34938615	G	A	-0.122024	0.0264416	3.89996e-06	-0.015968	0.0169111	0.35	21.2968
Vitamin B6	Pulse wave arterial stiffness index	rs361294	C	A	-0.0273612	0.00595181	4.30002e-06	-0.0025521	0.00387242	0.51	21.1335
Vitamin B6	Pulse wave arterial stiffness index	rs3745438	C	T	-0.071266	0.0155965	4.90004e-06	0.00960318	0.0101373	0.34	20.879
Vitamin B6	Pulse wave arterial stiffness index	rs3772928	C	T	-0.0292449	0.00553405	1.29999e-07	-0.00518623	0.00360883	0.15	27.9263
Vitamin B6	Pulse wave arterial stiffness index	rs67450584	T	C	0.036705	0.00745732	8.60003e-07	0.00603578	0.004875	0.22	24.2262
Vitamin B6	Pulse wave arterial stiffness index	rs7205927	C	A	-0.0257861	0.00553457	3.2e-06	0.00184802	0.00360285	0.61	21.7072
Vitamin B6	Pulse wave arterial stiffness index	rs7292147	C	G	-0.0258379	0.00550612	2.69998e-06	0.000879131	0.00359195	0.81	22.0203
Vitamin B6	Pulse wave arterial stiffness index	rs74640671	T	C	-0.127176	0.02738	3.40001e-06	-0.00983878	0.0180134	0.58	21.5746
Vitamin B6	Pulse wave arterial stiffness index	rs77806858	C	T	-0.0505124	0.0106104	1.89998e-06	-0.00765886	0.006916	0.27	22.6638
Vitamin B6	Pulse wave arterial stiffness index	rs9560457	T	C	0.0255037	0.00553964	4.09996e-06	0.000159775	0.00362292	0.96	21.1955
Vitamin B9	Pulse wave arterial stiffness index	rs10771098	G	A	0.00253698	0.000472675	8e-08	-0.000804104	0.00550348	0.88	28.8077
Vitamin B9	Pulse wave arterial stiffness index	rs111646545	T	C	0.0038521	0.000740962	2e-07	-0.00940887	0.00865898	0.28	27.0273
Vitamin B9	Pulse wave arterial stiffness index	rs114297722	T	C	0.00366072	0.00078139	2.80001e-06	-0.0103994	0.00912127	0.25	21.9481
Vitamin B9	Pulse wave arterial stiffness index	rs12325280	A	C	0.00193663	0.000414406	2.99999e-06	-0.00716933	0.00482429	0.14	21.8394
Vitamin B9	Pulse wave arterial stiffness index	rs142319969	T	C	-0.00338403	0.000696936	1.2e-06	-0.00135528	0.00811895	0.87	23.5767
Vitamin B9	Pulse wave arterial stiffness index	rs185320691	C	G	0.00366018	0.000551917	3.29989e-11	-0.00131711	0.00643573	0.84	43.9802
Vitamin B9	Pulse wave arterial stiffness index	rs35175534	C	A	0.00391561	0.000483267	5.40008e-16	0.00415213	0.00563115	0.46	65.6485
Vitamin B9	Pulse wave arterial stiffness index	rs6910879	G	A	0.00373849	0.000557981	2.09991e-11	0.004952	0.00652825	0.450001	44.8904
Vitamin B9	Pulse wave arterial stiffness index	rs7549888	T	G	-0.00146395	0.000312722	2.90001e-06	-0.00241412	0.003638	0.51	21.9147
Vitamin B9	Pulse wave arterial stiffness index	rs7760841	T	C	0.00424901	0.000413399	8.80035e-25	0.00421923	0.00482546	0.38	105.642
Vitamin B9	Pulse wave arterial stiffness index	rs79351148	A	G	0.00401814	0.000822188	1e-06	0.0108924	0.00956796	0.25	23.884
Vitamin B9	Pulse wave arterial stiffness index	rs896999	A	G	-0.00371679	0.000760294	1e-06	-0.00269294	0.00883584	0.760001	23.8986
Vitamin B9	Pulse wave arterial stiffness index	rs931838	A	G	-0.00148301	0.000311294	1.89998e-06	-0.00167325	0.00362213	0.64	22.6959
Vitamin B12	Pulse wave arterial stiffness index	rs10924919	T	C	-0.0286276	0.0056423	3.89996e-07	0.0047274	0.00365376	0.2	25.7429
Vitamin B12	Pulse wave arterial stiffness index	rs112961770	C	G	-0.0888494	0.0184324	1.40001e-06	0.00527386	0.0120046	0.66	23.2351
Vitamin B12	Pulse wave arterial stiffness index	rs12776611	A	G	-0.0878135	0.0188958	3.40001e-06	-0.0194411	0.0123311	0.11	21.5969
Vitamin B12	Pulse wave arterial stiffness index	rs1419875	G	T	-0.0315231	0.00683151	3.89996e-06	-0.00854671	0.00443338	0.0539995	21.2924
Vitamin B12	Pulse wave arterial stiffness index	rs148901823	G	A	-0.0486291	0.0100516	1.29999e-06	0.00365968	0.00654306	0.58	23.4057
Vitamin B12	Pulse wave arterial stiffness index	rs193228340	C	T	0.156303	0.0340106	4.30002e-06	-0.000320543	0.0222966	0.99	21.1206
Vitamin B12	Pulse wave arterial stiffness index	rs388561	C	T	0.040271	0.00854945	2.5e-06	-0.0043961	0.00555379	0.43	22.1875
Vitamin B12	Pulse wave arterial stiffness index	rs6088761	G	A	0.0292724	0.00627081	2.99999e-06	0.00857974	0.00406792	0.0350002	21.7906
Vitamin B12	Pulse wave arterial stiffness index	rs61994378	C	T	0.0934555	0.0197741	2.30001e-06	0.00177237	0.0127876	0.89	22.3366
Vitamin B12	Pulse wave arterial stiffness index	rs67568068	C	T	-0.0317378	0.00664671	1.79999e-06	0.000111651	0.00433237	0.98	22.8003
Vitamin C	Pulse wave arterial stiffness index	rs114598078	T	C	0.0655782	0.0137636	1.89998e-06	0.00057646	0.00889554	0.95	22.7015
Vitamin C	Pulse wave arterial stiffness index	rs11650824	A	T	0.0794787	0.0158822	5.60003e-07	0.00861269	0.0101051	0.39	25.0426
Vitamin C	Pulse wave arterial stiffness index	rs17482258	T	C	0.042829	0.00926045	3.69999e-06	-0.00733648	0.00599263	0.22	21.39
Vitamin C	Pulse wave arterial stiffness index	rs1883993	A	G	0.044959	0.00935324	1.5e-06	0.00308908	0.00602724	0.61	23.1052
Vitamin C	Pulse wave arterial stiffness index	rs2018201	G	T	-0.0808079	0.0171646	2.5e-06	-0.0122908	0.0111038	0.27	22.1636
Vitamin C	Pulse wave arterial stiffness index	rs4238567	C	T	0.0253068	0.00550812	4.30002e-06	0.00203699	0.003556	0.57	21.109
Vitamin C	Pulse wave arterial stiffness index	rs4481190	C	A	-0.0306375	0.00574377	9.59997e-08	-0.000179403	0.00371399	0.96	28.452
Vitamin C	Pulse wave arterial stiffness index	rs61868302	T	C	-0.0571013	0.0118391	1.40001e-06	-0.0114728	0.00768569	0.14	23.2624
Vitamin C	Pulse wave arterial stiffness index	rs74978963	T	C	0.150814	0.0310213	1.2e-06	-0.0176559	0.0200715	0.38	23.6354
Vitamin C	Pulse wave arterial stiffness index	rs7626478	A	G	0.0279796	0.00610134	4.49997e-06	0.00600452	0.00394413	0.13	21.0297
Vitamin C	Pulse wave arterial stiffness index	rs9540734	A	G	-0.0259285	0.00548469	2.30001e-06	0.00287783	0.00355012	0.42	22.3486
Vitamin D	Pulse wave arterial stiffness index	rs10469075	T	C	-0.0324603	0.00701256	3.69999e-06	0.00306365	0.00452992	0.5	21.4265
Vitamin D	Pulse wave arterial stiffness index	rs117693112	A	G	0.0682431	0.0144786	2.39999e-06	-0.00283005	0.00937189	0.760001	22.2159
Vitamin D	Pulse wave arterial stiffness index	rs17301981	C	T	-0.0437855	0.00958474	4.90004e-06	-0.00535067	0.00616883	0.39	20.8689
Vitamin D	Pulse wave arterial stiffness index	rs2399949	C	T	-0.034239	0.00705966	1.2e-06	0.00135284	0.00458201	0.77	23.522
Vitamin D	Pulse wave arterial stiffness index	rs35775421	A	G	-0.0559707	0.0122186	4.60002e-06	-0.00434473	0.0078941	0.58	20.9835
Vitamin D	Pulse wave arterial stiffness index	rs4395237	G	T	-0.0601061	0.0127619	2.5e-06	-0.0170983	0.00828189	0.0389996	22.1823
Vitamin D	Pulse wave arterial stiffness index	rs57038272	T	C	0.0333323	0.00723695	4.09996e-06	0.00246497	0.00469624	0.6	21.2138
Vitamin D	Pulse wave arterial stiffness index	rs582962	A	G	-0.0283174	0.00608067	3.2e-06	-0.00460449	0.00393503	0.24	21.6872
Vitamin D	Pulse wave arterial stiffness index	rs61942184	C	G	0.0822174	0.0177573	3.69999e-06	0.00885132	0.0115056	0.44	21.4375
Vitamin D	Pulse wave arterial stiffness index	rs679830	C	T	-0.0601819	0.012755	2.39999e-06	-0.00285608	0.00835267	0.73	22.2623
Vitamin D	Pulse wave arterial stiffness index	rs74593039	C	G	0.0350049	0.00753919	3.40001e-06	0.00241758	0.00489513	0.62	21.558
Vitamin D	Pulse wave arterial stiffness index	rs75713989	T	C	0.039147	0.00816677	1.6e-06	0.00278092	0.0052664	0.6	22.9772
Vitamin D	Pulse wave arterial stiffness index	rs80261862	T	C	-0.0448741	0.00926708	1.29999e-06	0.00198476	0.00600847	0.74	23.448
Vitamin D	Pulse wave arterial stiffness index	rs9328367	T	A	0.0261798	0.00561666	3.09999e-06	2.68508e-05	0.00362667	0.99	21.7258
Vitamin E	Pulse wave arterial stiffness index	rs111306778	A	G	-0.0479658	0.00957227	5.39995e-07	-0.00264113	0.0061903	0.67	25.1092
Vitamin E	Pulse wave arterial stiffness index	rs12165526	A	T	0.0479017	0.00917775	1.79999e-07	0.00180944	0.00594971	0.760001	27.2414
Vitamin E	Pulse wave arterial stiffness index	rs12421920	G	A	-0.0434479	0.00938496	3.69999e-06	0.0123695	0.00608031	0.0420001	21.4325
Vitamin E	Pulse wave arterial stiffness index	rs12899673	A	G	0.0268951	0.00581803	3.79997e-06	0.00374308	0.00377325	0.32	21.3695
Vitamin E	Pulse wave arterial stiffness index	rs2723979	G	T	-0.0266142	0.00552745	1.5e-06	-0.00098573	0.00357266	0.780001	23.1834
Vitamin E	Pulse wave arterial stiffness index	rs35218694	G	A	-0.0741637	0.0153104	1.29999e-06	-0.00683144	0.00979719	0.49	23.4644
Vitamin E	Pulse wave arterial stiffness index	rs4903544	T	C	-0.0295098	0.0060211	9.49992e-07	0.00661419	0.00389169	0.089	24.0204
Vitamin E	Pulse wave arterial stiffness index	rs536912	A	C	0.0304596	0.00620091	8.99995e-07	-0.00666344	0.00401459	0.0969996	24.1289
Vitamin E	Pulse wave arterial stiffness index	rs6033	G	A	-0.0516563	0.0105563	9.90011e-07	-0.00494991	0.0068352	0.47	23.9455
Vitamin E	Pulse wave arterial stiffness index	rs71385328	G	A	0.130015	0.0262064	7.00003e-07	-0.0134983	0.0166005	0.42	24.6134
Vitamin E	Pulse wave arterial stiffness index	rs79966958	T	C	-0.116527	0.024505	2e-06	0.013133	0.0159625	0.41	22.6122
Vitamin E	Pulse wave arterial stiffness index	rs979218	C	A	-0.0430325	0.00922259	3.09999e-06	0.0118955	0.00598565	0.0470002	21.7714
Carotene	Pulse wave arterial stiffness index	rs116995905	T	C	-0.132301	0.0288061	4.39997e-06	0.0137566	0.0181906	0.450001	21.0939
Carotene	Pulse wave arterial stiffness index	rs117731008	A	G	0.0977133	0.0212277	4.20001e-06	-0.0119572	0.0137371	0.38	21.1886
Carotene	Pulse wave arterial stiffness index	rs12126792	G	A	-0.134712	0.0280049	1.5e-06	0.0201099	0.0181789	0.27	23.139
Carotene	Pulse wave arterial stiffness index	rs13295574	A	G	-0.0276722	0.00598182	3.69999e-06	0.00674844	0.0038736	0.0810009	21.4003
Carotene	Pulse wave arterial stiffness index	rs16898247	A	G	-0.107091	0.0200309	8.99995e-08	0.00357494	0.0130635	0.780001	28.5828
Carotene	Pulse wave arterial stiffness index	rs17800766	C	T	-0.121685	0.0254964	1.79999e-06	0.0113356	0.0162626	0.49	22.778
Carotene	Pulse wave arterial stiffness index	rs1936052	T	C	-0.0361185	0.00766833	2.5e-06	0.00132228	0.00496046	0.79	22.1849
Carotene	Pulse wave arterial stiffness index	rs2998143	G	A	-0.0278722	0.00584016	1.79999e-06	-0.000219396	0.00378924	0.95	22.7768
Carotene	Pulse wave arterial stiffness index	rs366337	G	A	0.0543804	0.0112221	1.29999e-06	-0.00827939	0.00728943	0.26	23.4821
Carotene	Pulse wave arterial stiffness index	rs3829931	A	T	0.0830829	0.0177899	2.99999e-06	-0.0139262	0.0113785	0.22	21.811
Carotene	Pulse wave arterial stiffness index	rs4771831	A	G	-0.0265212	0.00576207	4.20001e-06	-0.000992293	0.00373503	0.79	21.185
Carotene	Pulse wave arterial stiffness index	rs5760695	C	T	0.0468481	0.0100556	3.2e-06	-0.00267451	0.00650961	0.68	21.7054
Carotene	Pulse wave arterial stiffness index	rs62417408	G	A	-0.0691153	0.0146553	2.39999e-06	0.00827798	0.00953764	0.39	22.2412
Carotene	Pulse wave arterial stiffness index	rs6596473	C	G	0.0276423	0.00597629	3.69999e-06	-0.00657682	0.0038746	0.0899995	21.3937
Carotene	Pulse wave arterial stiffness index	rs6660246	C	A	-0.0266889	0.00553072	1.40001e-06	0.00411151	0.00359161	0.25	23.2862
Carotene	Pulse wave arterial stiffness index	rs77547747	C	T	-0.055803	0.0118339	2.39999e-06	0.00853788	0.00766655	0.27	22.2361
Vitamin A	Pulse wave arterial stiffness index	rs117219913	C	T	0.0476864	0.0103813	4.39997e-06	0.00400543	0.00663943	0.55	21.1002
Vitamin A	Pulse wave arterial stiffness index	rs117669768	A	G	0.0789545	0.0147682	8.99995e-08	0.00637991	0.00930984	0.49	28.5824
Vitamin A	Pulse wave arterial stiffness index	rs12119164	G	A	0.0295741	0.00637063	3.40001e-06	0.00596948	0.00405733	0.14	21.5505
Vitamin A	Pulse wave arterial stiffness index	rs149577802	T	C	-0.108795	0.0234115	3.40001e-06	-0.00900799	0.0150001	0.55	21.5953
Vitamin A	Pulse wave arterial stiffness index	rs2126371	T	C	-0.0289453	0.00597696	1.29999e-06	-0.00319908	0.0038058	0.4	23.4528
Vitamin A	Pulse wave arterial stiffness index	rs3213829	G	T	0.025976	0.00560984	3.59998e-06	5.50281e-05	0.0035765	0.99	21.4409
Vitamin A	Pulse wave arterial stiffness index	rs692790	C	T	0.0404149	0.00838208	1.40001e-06	0.00631247	0.00530091	0.23	23.2477
Vitamin A	Pulse wave arterial stiffness index	rs74977546	A	G	-0.063514	0.0126784	5.49997e-07	-0.0112939	0.00804101	0.16	25.0963
Vitamin A	Pulse wave arterial stiffness index	rs909570	A	G	-0.053135	0.0115717	4.39997e-06	0.00509179	0.00738576	0.49	21.0847
MR, Mendelian randomization; SE, standard error; SNP, Single nucleotide polymorphism; OR, Odds ratio; CI, Confidence interval.

## Sheet: Sheet3
Table S3. Association of genetically predicted micronutrients homeostasis with arterial stiffness in univariable MR.
Exposure	Outcome	Method	nSNP	BETA	SE	pvalue	OR (95% CI)	BETA (95% CI)	PFDR
Iron	Arterial stiffness index	MR Egger	5	0.112701	0.0225344	0.0153818	1.119 (1.071 to 1.170)	0.113 (0.069 to 0.157)	0.184581
Iron	Arterial stiffness index	Weighted median	5	0.0768899	0.0161793	2.01052e-06	1.080 (1.046 to 1.115)	0.077 (0.045 to 0.109)	1.20631e-05
Iron	Arterial stiffness index	Inverse variance weighted	5	0.0688164	0.019253	0.000351145	1.071 (1.032 to 1.112)	0.069 (0.031 to 0.107)	0.00187277
Iron	Arterial stiffness index	Simple mode	5	0.0721722	0.0251979	0.0457344	1.075 (1.023 to 1.129)	0.072 (0.023 to 0.122)	0.274407
Iron	Arterial stiffness index	Weighted mode	5	0.0784529	0.0160856	0.00817706	1.082 (1.048 to 1.116)	0.078 (0.047 to 0.110)	0.0327083
Iron	Arterial stiffness index	MR-PRESSO	5	0.0688164	0.000124314	0.0232857	1.071 (1.034 to 1.109)	0.069 (0.031 to 0.107)	0.124267
Ferritin	Arterial stiffness index	MR Egger	6	0.0839648	0.103096	0.461105	1.088 (0.889 to 1.331)	0.084 (-0.118 to 0.286)	0.184581
Ferritin	Arterial stiffness index	Weighted median	6	0.145738	0.0344252	2.3012e-05	1.157 (1.081 to 1.238)	0.146 (0.078 to 0.213)	6.90359e-05
Ferritin	Arterial stiffness index	Inverse variance weighted	6	0.142555	0.0473163	0.00258836	1.153 (1.051 to 1.265)	0.143 (0.050 to 0.235)	0.00828275
Ferritin	Arterial stiffness index	Simple mode	6	0.128885	0.0641861	0.100906	1.138 (1.003 to 1.290)	0.129 (0.003 to 0.255)	0.302717
Ferritin	Arterial stiffness index	Weighted mode	6	0.144612	0.0433493	0.0206432	1.156 (1.061 to 1.258)	0.145 (0.060 to 0.230)	0.0495438
Ferritin	Arterial stiffness index	MR-PRESSO	6	0.142555	0.000305515	0.0296596	1.153 (1.060 to 1.246)	1.143 (0.050 to 0.235)	0.1188
Transferrin	Arterial stiffness index	MR Egger	10	-0.0174981	0.0187759	0.378632	0.983 (0.947 to 1.019)	-0.017 (-0.054 to 0.019)	0.567948
Transferrin	Arterial stiffness index	Weighted median	10	0.00812759	0.0124734	0.514663	1.008 (0.984 to 1.033)	0.008 (-0.016 to 0.033)	0.617595
Transferrin	Arterial stiffness index	Inverse variance weighted	10	-0.0100139	0.0124758	0.422166	0.990 (0.966 to 1.015)	-0.010 (-0.034 to 0.014)	0.519589
Transferrin	Arterial stiffness index	Simple mode	10	0.0211352	0.0275649	0.462872	1.021 (0.968 to 1.078)	0.021 (-0.033 to 0.075)	0.617162
Transferrin	Arterial stiffness index	Weighted mode	10	0.0148945	0.0132397	0.289704	1.015 (0.989 to 1.042)	0.015 (-0.011 to 0.041)	0.496635
Transferrin	Arterial stiffness index	MR-PRESSO	10	-0.0100139	8.05544e-05	0.442846	0.990 (0.966 to 1.014)	-0.010 (-0.034 to 0.014)	0.545231
Transferrin Saturation	Arterial stiffness index	MR Egger	5	0.0693307	0.0217295	0.0496871	1.072 (1.027 to 1.118)	0.069 (0.027 to 0.112)	0.149061
Transferrin Saturation	Arterial stiffness index	Weighted median	5	0.0597652	0.011538	2.22068e-07	1.062 (1.038 to 1.086)	0.06 (0.037 to 0.082)	2.66481e-06
Transferrin Saturation	Arterial stiffness index	Inverse variance weighted	5	0.0529015	0.0140222	0.000161499	1.054 (1.026 to 1.084)	0.053 (0.025 to 0.080)	0.00129199
Transferrin Saturation	Arterial stiffness index	Simple mode	5	0.0687323	0.0226268	0.0384905	1.071 (1.025 to 1.120)	0.069 (0.024 to 0.113)	0.461886
Transferrin Saturation	Arterial stiffness index	Weighted mode	5	0.0608975	0.0121053	0.00733014	1.063 (1.038 to 1.088)	0.061 (0.037 to 0.085)	0.0879617
Transferrin Saturation	Arterial stiffness index	MR-PRESSO	5	0.0543648	8.34492e-05	0.00843696	1.056 (1.031 to 1.081)	0.054 (0.029 to 0.080)	0.06752
Iron	Pulse wave arterial stiffness index	MR Egger	5	0.0896218	0.0200647	0.020904	1.094 (1.052 to 1.138)	0.090 (0.050 to 0.129)	0.125424
Iron	Pulse wave arterial stiffness index	Weighted median	5	0.0578163	0.0148903	0.000103249	1.06 (1.029 to 1.091)	0.058 (0.029 to 0.087)	0.000247798
Iron	Pulse wave arterial stiffness index	Inverse variance weighted	5	0.0528051	0.0162599	0.001164	1.054 (1.021 to 1.088）	0.053 (0.021 to 0.085)	0.00465599
Iron	Pulse wave arterial stiffness index	Simple mode	5	0.0314043	0.0226247	0.23743	1.032 (0.987 to 1.079)	0.031 (-0.013 to 0.076)	0.569833
Iron	Pulse wave arterial stiffness index	Weighted mode	5	0.0604056	0.0149108	0.0154613	1.062 (1.032 to 1.094)	0.060 (0.031 to 0.090)	0.0463838
Iron	Pulse wave arterial stiffness index	MR-PRESSO	5	0.0528051	0.000104988	0.0314482	1.054 (1.022 to 1.086）	0.053 (0.021 to 0.085)	0.10048
Ferritin	Pulse wave arterial stiffness index	MR Egger	6	0.08439	0.089112	0.397257	1.088 (0.914 to 1.296)	0.084 (-0.090 to 0.259)	0.529676
Ferritin	Pulse wave arterial stiffness index	Weighted median	6	0.109574	0.0312496	0.000454189	1.116 (1.050 to 1.186)	0.110 (0.048 to 0.171)	0.000908378
Ferritin	Pulse wave arterial stiffness index	Inverse variance weighted	6	0.114408	0.0396735	0.00392998	1.121 (1.037 to 1.212)	0.114 (0.037 to 0.192)	0.0104799
Ferritin	Pulse wave arterial stiffness index	Simple mode	6	0.0758019	0.0574981	0.24455	1.079 (0.964 to 1.207)	0.076 (-0.037 to 0.188)	0.489101
Ferritin	Pulse wave arterial stiffness index	Weighted mode	6	0.113398	0.0342962	0.021324	1.120 (1.047 to 1.198)	0.113 (0.046 to 0.181)	0.042648
Ferritin	Pulse wave arterial stiffness index	MR-PRESSO	6	0.114407	0.000165693	0.0344379	1.121 (1.043 to 1.199)	0.114 (0.037 to 0.192)	0.0917333
Transferrin	Pulse wave arterial stiffness index	MR Egger	10	-0.0139713	0.0162408	0.414681	0.986 (0.955 to 1.018)	-0.014 (-0.046 to 0.018)	0.497617
Transferrin	Pulse wave arterial stiffness index	Weighted median	10	-0.013718	0.0115448	0.234739	0.986 (0.964 to 1.009)	-0.014 (-0.036 to 0.009)	0.352108
Transferrin	Pulse wave arterial stiffness index	Inverse variance weighted	10	-0.0139391	0.0105977	0.188414	0.986 (0.966 to 1.007)	-0.014 (-0.035 to 0.007)	0.301463
Transferrin	Pulse wave arterial stiffness index	Simple mode	10	0.0135471	0.0273282	0.631973	1.014 (0.961 to 1.069)	0.014 (-0.040 to 0.067)	0.689426
Transferrin	Pulse wave arterial stiffness index	Weighted mode	10	-0.000178383	0.0107303	0.987099	1.000 (0.979 to 1.021)	-0.0002 (-0.021 to 0.021)	0.987099
Transferrin	Pulse wave arterial stiffness index	MR-PRESSO	10	-0.0139391	6.84281e-05	0.220936	0.986 (0.965 to 1.007)	-0.014 (-0.035 to 0.007)	0.392889
Transferrin Saturation	Pulse wave arterial stiffness index	MR Egger	5	0.0568439	0.0144968	0.0295029	1.058 (1.029 to 1.089)	0.057 (0.028 to 0.085)	0.118012
Transferrin Saturation	Pulse wave arterial stiffness index	Weighted median	5	0.0476581	0.0103103	3.79398e-06	1.049 (1.028 to 1.070)	0.048 (0.027 to 0.068)	1.51759e-05
Transferrin Saturation	Pulse wave arterial stiffness index	Inverse variance weighted	5	0.0424124	0.0100655	2.51288e-05	1.043 (1.023 to 1.064)	0.042 (0.023 to 0.062)	0.000402061
Transferrin Saturation	Pulse wave arterial stiffness index	Simple mode	5	0.0511763	0.0179811	0.0465785	1.053 (1.016 to 1.090)	0.051 (0.016 to 0.086)	0.186314
Transferrin Saturation	Pulse wave arterial stiffness index	Weighted mode	5	0.0481589	0.00971567	0.00772353	1.049 (1.030 to 1.070)	0.048 (0.029 to 0.067)	0.0463412
Transferrin Saturation	Pulse wave arterial stiffness index	MR-PRESSO	5	0.0446316	6.83393e-05	0.00835266	1.046 (1.025 to 1.066)	0.045 (0.024 to 0.065)	0.1336
Arterial stiffness index	Iron	MR Egger	4	2.12099	1.74132	0.347403	8.339 (0.275 to 253.152)	2.121 (-1.292 to 5.534)	0.694807
Arterial stiffness index	Iron	Weighted median	4	0.194008	0.258086	0.452219	1.214 (0.732 to 2.013)	0.194 (-0.312 to 0.700)	0.602959
Arterial stiffness index	Iron	Inverse variance weighted	4	0.184467	0.210146	0.38005	1.203 (0.797 to 1.815)	0.184 (-0.227 to 0.596)	0.552799
Arterial stiffness index	Iron	Simple mode	4	0.216208	0.383136	0.611981	1.241 (0.586 to 2.630)	0.216 (-0.535 to 0.967)	0.734377
Arterial stiffness index	Iron	Weighted mode	4	0.274878	0.380311	0.522072	1.316 (0.625 to 2.774)	0.275 (-0.471 to 1.020)	0.626486
Arterial stiffness index	Iron	MR-PRESSO	4	0.184	0.000510461	0.386	1.202 (0.845 to 1.559)	0.184 (-0.173 to 0.541)	0.561455
Arterial stiffness index	Ferritin	MR Egger	4	0.787024	1.64759	0.67999	2.197 (0.087 to 55.496)	0.787 (-2.442 to 4.016)	0.67999
Arterial stiffness index	Ferritin	Weighted median	4	0.344454	0.217906	0.113936	1.411 (0.921 to 2.163)	0.344 (-0.083 to 0.772)	0.195319
Arterial stiffness index	Ferritin	Inverse variance weighted	4	0.295329	0.197209	0.134253	1.344 (0.913 to 1.978)	0.295 (-0.091 to 0.682)	0.306863
Arterial stiffness index	Ferritin	Simple mode	4	0.366802	0.300682	0.309655	1.443 (0.800 to 2.602)	0.367 (-0.223 to 0.956)	0.530837
Arterial stiffness index	Ferritin	Weighted mode	4	0.356189	0.28575	0.301042	1.428 (0.816 to 2.500)	0.356 (-0.204 to 0.916)	0.451563
Arterial stiffness index	Ferritin	MR-PRESSO	4	0.295	0.000229988	0.0367	1.343 (1.182 to 1.504)	0.295 (0.134 to 0.456)	0.0838857
Arterial stiffness index	Transferrin	MR Egger	4	-2.09292	1.79165	0.363154	0.123 (0.004 to 4.132)	-2.093 (-5.605 to 1.419)	0.62255
Arterial stiffness index	Transferrin	Weighted median	4	0.0807189	0.267808	0.763105	1.084 (0.641 to 1.832)	0.081 (-0.444 to 0.606)	0.763105
Arterial stiffness index	Transferrin	Inverse variance weighted	4	0.365729	0.245784	0.136749	1.442 (0.890 to 2.334)	0.366 (-0.116 to 0.847)	0.273498
Arterial stiffness index	Transferrin	Simple mode	4	0.0900089	0.421615	0.844633	1.094 (0.479 to 2.500)	0.090 (-0.736 to 0.916)	0.844633
Arterial stiffness index	Transferrin	Weighted mode	4	0.0667081	0.330467	0.852939	1.069 (0.559 to 2.043)	0.067 (-0.581 to 0.714)	0.930479
Arterial stiffness index	Transferrin	MR-PRESSO	4	0.366	0.000689964	0.233	1.442 (0.960 to 1.924)	0.366 (-0.116 to 0.848)	0.3728
Arterial stiffness index	Transferrin Saturation	MR Egger	4	3.61831	1.75692	0.175648	37.275 (1.191 to 1166.640)	3.618 (0.175 to 7.062)	0.421554
Arterial stiffness index	Transferrin Saturation	Weighted median	4	-0.163688	0.267879	0.541165	0.849 (0.502 to 1.435)	-0.164 (-0.689 to 0.361)	0.590361
Arterial stiffness index	Transferrin Saturation	Inverse variance weighted	4	-0.0914671	0.263785	0.72878	0.913 (0.544 to 1.530)	-0.091 (-0.608 to 0.426)	0.777365
Arterial stiffness index	Transferrin Saturation	Simple mode	4	-0.431123	0.433326	0.39311	0.650 (0.278 to 1.519)	-0.431 (-1.280 to 0.418)	0.589664
Arterial stiffness index	Transferrin Saturation	Weighted mode	4	-0.397358	0.471054	0.460868	0.672 (0.267 to 1.692)	0.397 (-1.321 to 0.526)	0.614491
Arterial stiffness index	Transferrin Saturation	MR-PRESSO	4	-0.0915	0.000740449	0.752	0.913 (0.395 to 1.430)	-0.092 (-0.609 to 0.426)	0.802133
Pulse wave arterial stiffness index	Iron	Inverse variance weighted	2	0.413005	0.290614	0.155275	1.511 (0.855 to 2.671)	0.413 (-0.157 to 0.983)	0.276045
Pulse wave arterial stiffness index	Ferritin	Inverse variance weighted	2	0.230627	0.274977	0.401629	1.259 (0.735 to 2.159)	0.231 (-0.308 to 0.770)	0.535505
Pulse wave arterial stiffness index	Transferrin	Inverse variance weighted	2	0.349638	0.547744	0.523262	1.419 (0.485 to 4.150)	0.350 (-0.724 to 1.423)	0.598014
Pulse wave arterial stiffness index	Transferrin Saturation	Inverse variance weighted	2	0.117767	0.560713	0.833644	1.125 (0.375 to 3.376)	0.118 (-0.981 to 1.217)	0.833644
Calcium	Arterial stiffness index	MR Egger	217	-0.016902	0.0261835	0.519277	0.983 (0.934 to 1.035)	-0.017 (-0.068 to 0.034)	1
Calcium	Arterial stiffness index	Weighted median	217	-0.0262931	0.0280392	0.348385	0.974 (0.922 to 1.029)	-0.026 (-0.081 to 0.029)	0.597231
Calcium	Arterial stiffness index	Inverse variance weighted	217	-0.0210494	0.0143384	0.142091	0.979 (0.952 to 1.007 )	-0.021 (-0.049 to 0.007)	0.37891
Calcium	Arterial stiffness index	Simple mode	217	-0.0194386	0.0544197	0.721292	0.981 (0.882 to 1.091)	-0.019 (-0.126 to 0.087)	0.865551
Calcium	Arterial stiffness index	Weighted mode	217	-0.0236235	0.0270295	0.383095	0.977 (0.926 to 1.030)	-0.024 (-0.077 to 0.029)	0.766189
Calcium	Arterial stiffness index	MR-PRESSO	217	-0.0184	2.44039e-05	0.1795	0.982 (0.955 to 1.009 )	-0.018 (-0.045 to 0.008)	0.411429
Magnesium	Arterial stiffness index	MR Egger	3	-0.229686	0.208565	0.469343	0.795 (0.528 to 1.196)	-0.230 (-0.638 to 0.179)	1
Magnesium	Arterial stiffness index	Weighted median	3	0.0130674	0.131909	0.921088	1.013 (0.782 to 1.312)	0.013 (-0.245 to 0.272)	0.961135
Magnesium	Arterial stiffness index	Inverse variance weighted	3	0.0352137	0.173742	0.839387	1.036 (0.737 to 1.456)	0.035 (-0.305 to 0.376)	0.915694
Magnesium	Arterial stiffness index	Simple mode	3	-0.0227925	0.193212	0.916874	0.977 (0.669 to 1.427)	-0.023 (-0.401 to 0.356)	0.916874
Magnesium	Arterial stiffness index	Weighted mode	3	-0.0113564	0.181312	0.955754	0.989 (0.693 to 1.411)	-0.011 (-0.367 to 0.344)	0.955754
Zinc	Arterial stiffness index	MR Egger	3	-0.0671946	0.0428822	0.361613	0.935 (0.860 to 1.017)	-0.067 (-0.151 to 0.017)	1
Zinc	Arterial stiffness index	Weighted median	3	-0.0262736	0.0144379	0.0687941	0.974 (0.947 to 1.002)	-0.026 (-0.055 to 0.002)	0.550353
Zinc	Arterial stiffness index	Inverse variance weighted	3	-0.0284395	0.0123921	0.0217346	0. 972 (0.949 to 0.996)	-0.028 (-0.053 to -0.004)	0.130408
Zinc	Arterial stiffness index	Simple mode	3	-0.0158101	0.0191387	0.495618	0.984 (0.948 to 1.022)	-0.016 (-0.053 to 0.022)	1
Zinc	Arterial stiffness index	Weighted mode	3	-0.0402508	0.0161305	0.130008	0.961 (0.931 to 0.991)	-0.040 (-0.072 to -0.009)	0.780045
Selenium	Arterial stiffness index	MR Egger	3	-0.0176962	0.0276798	0.637872	0.982 (0.931 to 1.037)	-0.018 (-0.072 to 0.037)	0.900525
Selenium	Arterial stiffness index	Weighted median	3	-0.00236989	0.0119992	0.843433	0.998 (0.974 to 1.021)	-0.002 (-0.026 to 0.021)	0.963923
Selenium	Arterial stiffness index	Inverse variance weighted	3	0.0037069	0.0135523	0.784449	1.004 (0.977 to 1.031)	0.004 (-0.023 to 0.030)	0.896513
Selenium	Arterial stiffness index	Simple mode	3	-0.00431455	0.0134492	0.778778	0.996 (0.970 to 1.022)	-0.004 (-0.031 to 0.022)	0.890033
Selenium	Arterial stiffness index	Weighted mode	3	-0.00359775	0.0121856	0.795636	0.996 (0.973 to 1.020)	-0.004 (-0.027 to 0.020)	0.867967
Calcium	Pulse wave arterial stiffness index	MR Egger	208	-0.0558411	0.0216749	0.0106857	0.946 (0.906 to 0.987)	-0.056 (-0.098 to -0.013)	0.256457
Calcium	Pulse wave arterial stiffness index	Weighted median	208	-0.029359	0.0235694	0.212896	0.971 (0.927 to 1.017)	-0.029 (-0.076 to 0.017)	0.567723
Calcium	Pulse wave arterial stiffness index	Inverse variance weighted	208	-0.0292609	0.0120762	0.0153924	0.971 (0.948 to 0.994)	-0.029 (-0.053 to -0.006)	0.123139
Calcium	Pulse wave arterial stiffness index	Simple mode	208	-0.0120391	0.0431514	0.780526	0.988 (0.908 to 1.075)	-0.012 (-0.097 to 0.073)	0.851483
Calcium	Pulse wave arterial stiffness index	Weighted mode	208	-0.0368197	0.0226124	0.104984	0.964 (0.922 to 1.008)	-0.037 (-0.081 to 0.008)	1
Calcium	Pulse wave arterial stiffness index	MR-PRESSO	208	-0.0167	2.06632e-05	0.151	0.983 (0.961 to 1.006)	-0.017 (-0.039 to 0.006)	0.4832
Magnesium	Pulse wave arterial stiffness index	MR Egger	3	-0.156015	0.193855	0.568586	0.856 (0.585 to 1.251)	-0.156 (-0.536 to 0.224）	0.97472
Magnesium	Pulse wave arterial stiffness index	Weighted median	3	0.0530798	0.114495	0.642936	1.055 (0.843 to 1.320）	0.053（-0.171 to 0.277)	0.812129
Magnesium	Pulse wave arterial stiffness index	Inverse variance weighted	3	0.0487691	0.142077	0.731405	1.050（0.795 to 1.387)	0.049 (-0.230 to 0.327)	0.877685
Magnesium	Pulse wave arterial stiffness index	Simple mode	3	0.0970206	0.157744	0.601177	1.102 (0.809 to 1.501)	0.097 (-0.212 to 0.406)	0.901766
Magnesium	Pulse wave arterial stiffness index	Weighted mode	3	0.0721383	0.15125	0.680432	1.075 (0.799 to 1.446)	0.072 (-0.224 to 0.369)	0.816518
Zinc	Pulse wave arterial stiffness index	MR Egger	3	-0.0228621	0.0382325	0.656907	0.977 (0.907 to 1.053)	-0.023 (-0.098 to 0.052)	0.875876
Zinc	Pulse wave arterial stiffness index	Weighted median	3	-0.0201507	0.0125864	0.109379	0.980 (0.956 to 1.005)	-0.020 (-0.045 to 0.005)	0.656276
Zinc	Pulse wave arterial stiffness index	Inverse variance weighted	3	-0.0179419	0.0110547	0.104587	0.982（0.961 to 1.004)	-0.018 (-0.040 to 0.004)	0.358582
Zinc	Pulse wave arterial stiffness index	Simple mode	3	-0.0202539	0.0153413	0.317604	0.980 (0.951 to 1.010)	-0.020 (-0.050 to 0.010)	1
Zinc	Pulse wave arterial stiffness index	Weighted mode	3	-0.0203863	0.0150456	0.308179	0.980 (0.951 to 1.009)	-0.020 (-0.050 to 0.009)	0.672391
Selenium	Pulse wave arterial stiffness index	MR Egger	3	-0.0248556	0.020431	0.437998	0.975 (0.937 to 1.015)	-0.025 (-0.065 to 0.015)	1
Selenium	Pulse wave arterial stiffness index	Weighted median	3	-0.00607444	0.010317	0.556011	0.994 (0.974 to 1.014）	-0.006 (-0.026 to 0.014)	0.741348
Selenium	Pulse wave arterial stiffness index	Inverse variance weighted	3	0.00147937	0.0134112	0.912165	1.001 (0.975 to 1.028)	0.001 (-0.025 to 0.028)	0.951824
Selenium	Pulse wave arterial stiffness index	Simple mode	3	-0.00611198	0.011758	0.655002	0.994 (0.971 to 1.017)	-0.006 (-0.029 to 0.017)	0.873336
Selenium	Pulse wave arterial stiffness index	Weighted mode	3	-0.00611198	0.0107225	0.626162	0.994 (0.973 to 1.015)	-0.006 (-0.027 to 0.015)	0.883993
Vitamin A	Arterial stiffness index	MR Egger	9	0.115411	0.125742	0.389234	1.122 (0.877 to 1.436)	0.115 (-0.131 to 0.362)	1
Vitamin A	Arterial stiffness index	Weighted median	9	0.100832	0.0663494	0.128582	1.106 (0.971 to 1.260)	0.101 (-0.029 to 0.231)	0.617194
Vitamin A	Arterial stiffness index	Inverse variance weighted	9	0.084783	0.0494392	0.0863646	1.088 (0.988 to 1.199)	0.085 (-0.012 to 0.182)	0.345459
Vitamin A	Arterial stiffness index	Simple mode	9	0.100135	0.0933349	0.314627	1.105 (0.921 to 1.327)	0.100 (-0.083 to 0.283)	1
Vitamin A	Arterial stiffness index	Weighted mode	9	0.100135	0.0912272	0.304294	1.105 (0.924 to 1.322)	0.100 (-0.079 to 0.279)	0.730306
Vitamin A	Arterial stiffness index	MR-PRESSO	9	0.0848	0.000151805	0.0565	1.088 (1.014 to 1.163)	0.085 (0.010 to 0.159)	0.226
Vitamin B6	Arterial stiffness index	MR Egger	16	-0.0259935	0.0839069	0.761284	0.974 (0.827 to 1.149)	-0.026 (-0.190 to 0.138)	0.870039
Vitamin B6	Arterial stiffness index	Weighted median	16	0.0553898	0.0499584	0.267552	1.057 (0.958 to 1.166)	0.055 (-0.043 to 0.153)	0.583749
Vitamin B6	Arterial stiffness index	Inverse variance weighted	16	0.0329078	0.0378264	0.384317	1.033 (0.960 to 1.113)	0.033 (-0.041 to 0.107)	0.658829
Vitamin B6	Arterial stiffness index	Simple mode	16	0.0572018	0.0954673	0.557997	1.059 (0.878 to 1.277)	0.057 (-0.130 to 0.244)	0.956566
Vitamin B6	Arterial stiffness index	Weighted mode	16	0.0674441	0.086884	0.449667	1.070 (0.902 to 1.268)	0.067 (-0.103 to 0.238)	0.830154
Vitamin B6	Arterial stiffness index	MR-PRESSO	16	0.0245	0.000115335	0.416	1.025 (0.967 to 1.082)	0.025 (-0.033 to 0.082)	0.554667
Vitamin B9	Arterial stiffness index	MR Egger	12	1.29732	1.5912	0.433886	3.659 (0.162 to 82.770)	1.297 (-1.821 to 4.416)	1
Vitamin B9	Arterial stiffness index	Weighted median	12	0.903889	0.861518	0.294095	2.469 (0.456 to 13.363)	0.904 (-0.785 to 2.592）	0.588189
Vitamin B9	Arterial stiffness index	Inverse variance weighted	12	0.516058	0.628133	0.41132	1.675 (0.489 to 5.739)	0.516 (-0.715 to 1.747)	0.658111
Vitamin B9	Arterial stiffness index	Simple mode	12	0.852159	1.37439	0.54787	2.345 (0.159 to 34.673)	0.852 (-1.842 to 3.546)	1
Vitamin B9	Arterial stiffness index	Weighted mode	12	1.20047	0.996414	0.253564	3.322 (0.471 to 23.417)	1.200 (-0.752 to 3.153)	0.869363
Vitamin B9	Arterial stiffness index	MR-PRESSO	12	0.446	0.000596912	0.293	1.562 (0.768 to 2.356)	0.446 (-0.348 to 1.240)	0.4688
Vitamin B12	Arterial stiffness index	MR Egger	8	0.166359	0.164458	0.350791	1.181（0.856 to 1.630)	0.166 (-0.156 to 0.489)	1
Vitamin B12	Arterial stiffness index	Weighted median	8	0.0466878	0.0725466	0.519864	1.048 (0.909 to 1.208)	0.047 (-0.096 to 0.189)	0.733925
Vitamin B12	Arterial stiffness index	Inverse variance weighted	8	0.071476	0.0540128	0.18573	1.074 (0.966 to 1.194)	0.071 (-0.034 to 0.177)	0.40523
Vitamin B12	Arterial stiffness index	Simple mode	8	0.0612504	0.119499	0.624032	1.063 (0.841 to 1.344)	0.061 (-0.173 to 0.295)	0.880986
Vitamin B12	Arterial stiffness index	Weighted mode	8	0.0518046	0.12626	0.693853	1.053 (0.822 to 1.349)	0.052 (-0.196 to 0.299)	0.792975
Vitamin B12	Arterial stiffness index	MR-PRESSO	8	0.0733	0.000186733	0.162	1.076 (0.983 to 1.169)	0.073 (-0.020 to 0.167)	0.432
Vitamin C	Arterial stiffness index	MR Egger	9	-0.0472045	0.14522	0.754638	0.954 (0.718 to 1.268)	-0.047 (-0.332 to 0.237)	0.905565
Vitamin C	Arterial stiffness index	Weighted median	9	0.0614493	0.0662043	0.353316	1.063 (0.934 to 1.211)	0.061 (-0.068 to 0.191)	0.565305
Vitamin C	Arterial stiffness index	Inverse variance weighted	9	0.0565738	0.0503935	0.26159	1.058 (0.959 to 1.168)	0.057 (-0.042 to 0.155)	0.52318
Vitamin C	Arterial stiffness index	Simple mode	9	0.0723217	0.10058	0.492577	1.075 (0.883 to 1.309)	0.072 (-0.125 to 0.269)	1
Vitamin C	Arterial stiffness index	Weighted mode	9	0.0750786	0.0944651	0.449677	1.078 (0.896 to 1.297)	0.075 (-0.110 to 0.260)	0.770876
Vitamin C	Arterial stiffness index	MR-PRESSO	9	0.0618	0.000128281	0.0913	1.064 (1.000 to 1.128)	0.062 (-0.002 to 0.126)	0.500953
Vitamin D	Arterial stiffness index	MR Egger	11	0.178905	0.175059	0.333478	1.196 (0.849 to 1.685)	0.179 (-0.164 to 0.522)	1
Vitamin D	Arterial stiffness index	Weighted median	11	0.0868555	0.0630909	0.168614	1.091 (0.964 to 1.234)	0.087 (-0.037 to 0.211)	0.578104
Vitamin D	Arterial stiffness index	Inverse variance weighted	11	0.0247398	0.0465193	0.594851	1.025 (0.936 to 1.123)	0.025 (-0.066 to 0.116)	0.751391
Vitamin D	Arterial stiffness index	Simple mode	11	0.118082	0.106325	0.292741	1.125 (0.914 to 1.386)	0.118 (-0.090 to 0.326)	1
Vitamin D	Arterial stiffness index	Weighted mode	11	0.11972	0.106771	0.288374	1.127 (0.914 to 1.390)	0.120 (-0.090 to 0.329)	0.768997
Vitamin D	Arterial stiffness index	MR-PRESSO	11	0.0136	0.000145542	0.72	1.014 (0.941 to 1.086)	0.014 (-0.059 to 0.086)	0.768
Vitamin E	Arterial stiffness index	MR Egger	11	0.00133277	0.111044	0.990686	1.001 (0.805 to 1.245)	0.001 (-0.216 to 0.219)	0.990686
Vitamin E	Arterial stiffness index	Weighted median	11	0.00865704	0.0617211	0.888454	1.009 (0.894 to 1.138)	0.009 (-0.112 to 0.130)	0.969223
Vitamin E	Arterial stiffness index	Inverse variance weighted	11	0.00255077	0.0451996	0.954996	1.003 (0.918 to 1.095)	0.003 (-0.086 to 0.091)	0.954996
Vitamin E	Arterial stiffness index	Simple mode	11	-0.0169056	0.101766	0.871371	0.983 (0.805 to 1.200)	-0.017 (-0.216 to 0.183)	0.909257
Vitamin E	Arterial stiffness index	Weighted mode	11	-0.0185103	0.0919625	0.844514	0.982 (0.820 to 1.176)	-0.019 (-0.199 to 0.162)	0.881232
Vitamin E	Arterial stiffness index	MR-PRESSO	11	-0.000202	0.000131811	0.995	1.000 (0.934 to 1.066)	‘-0.0002 (-0.066 to 0.066)	0.995
Carotene	Arterial stiffness index	MR Egger	14	-0.116746	0.0824443	0.182189	0.890 (0.757 to 1.046)	-0.117 (-0.278 to 0.045)	1
Carotene	Arterial stiffness index	Weighted median	14	-0.144913	0.0546497	0.00800935	0.865 (0.777 to 0.963)	-0.145 (-0.252 to -0.038)	0.192224
Carotene	Arterial stiffness index	Inverse variance weighted	14	-0.107237	0.0406648	0.00836193	0.898 (0.829 to 0.973)	-0.107 (-0.187 to -0.028)	0.100343
Carotene	Arterial stiffness index	Simple mode	14	-0.173738	0.094354	0.088499	0.841 (0.699 to 1.011)	-0.174 (-0.359 to 0.011)	1
Carotene	Arterial stiffness index	Weighted mode	14	-0.173738	0.0962815	0.0943635	0.841 (0.696 to 1.015)	-0.174 (-0.362 to 0.015)	1
Carotene	Arterial stiffness index	MR-PRESSO	14	-0.133	0.000123573	0.000746	0.875 (0.814 to 0.937)	-0.133 (-0.195 to -0.071)	0.1208
Vitamin A	Pulse wave arterial stiffness index	MR Egger	9	0.0794597	0.112368	0.502337	1.083 (0.869 to 1.349)	0.079 (-0.141 to 0.300)	1
Vitamin A	Pulse wave arterial stiffness index	Weighted median	9	0.0838923	0.0569157	0.140488	1.088 (0.973 to 1.216)	0.084 (-0.028 to 0.195)	0.561953
Vitamin A	Pulse wave arterial stiffness index	Inverse variance weighted	9	0.0916645	0.0441892	0.0380455	1.096 (1.005 to 1.195)	0.092 (0.005 to 0.178)	0.182618
Vitamin A	Pulse wave arterial stiffness index	Simple mode	9	0.109172	0.0879963	0.249888	1.115 (0.939 to 1.325)	0.109 (-0.063 to 0.282)	1
Vitamin A	Pulse wave arterial stiffness index	Weighted mode	9	0.106756	0.0883884	0.261613	1.113 (0.936 to 1.323)	0.107 (-0.066 to 0.280)	0.784839
Vitamin A	Pulse wave arterial stiffness index	MR-PRESSO	9	0.0917	0.000118735	0.0151	1.096 (1.038 to 1.154)	0.092 (0.033 to 0.150)	0.401778
Vitamin B6	Pulse wave arterial stiffness index	MR Egger	16	-0.0253827	0.075071	0.740292	0.975 (0.842 to 1.129)	-0.025 (-0.173 to 0.122)	0.935106
Vitamin B6	Pulse wave arterial stiffness index	Weighted median	16	0.0361535	0.0449817	0.421548	1.037 (0.949 to 1.132)	0.036 （-0.052 to 0.124)	0.632322
Vitamin B6	Pulse wave arterial stiffness index	Inverse variance weighted	16	0.036076	0.0338298	0.286244	1.037 (0.970 to 1.108)	0.036 (-0.030 to 0.102)	0.52845
Vitamin B6	Pulse wave arterial stiffness index	Simple mode	16	0.126701	0.0887203	0.173755	1.135 (0.954 to 1.351)	0.127 (-0.047 to 0.301)	1
Vitamin B6	Pulse wave arterial stiffness index	Weighted mode	16	0.129272	0.0841706	0.145403	1.138 (0.965 to 1.342)	0.129 (-0.036 to 0.294)	0.697934
Vitamin B6	Pulse wave arterial stiffness index	MR-PRESSO	16	0.0309	9.65047e-05	0.226	1.031 (0.983 to 1.080)	0.031 (-0.017 to 0.079)	0.595692
Vitamin B9	Pulse wave arterial stiffness index	MR Egger	12	0.780182	1.42142	0.595134	2.182 (0.135 to 35.381)	0.780 (-2.006 to 3.566)	0.952214
Vitamin B9	Pulse wave arterial stiffness index	Weighted median	12	1.00623	0.756965	0.183752	2.735 (0.620 to 12.060)	1.006 (-0.477 to 2.490)	0.551257
Vitamin B9	Pulse wave arterial stiffness index	Inverse variance weighted	12	0.391738	0.561122	0.485094	1.480 (0.493 to 4.444)	0.392 (-0.708 to 1.492)	0.646792
Vitamin B9	Pulse wave arterial stiffness index	Simple mode	12	1.05216	1.12558	0.369974	2.864 (0.315 to 26.005)	1.052 (-1.154 to 3.258)	1
Vitamin B9	Pulse wave arterial stiffness index	Weighted mode	12	1.05216	0.848092	0.240555	2.864 (0.543 to 15.096)	1.052 (-0.610 to 2.714)	0.962218
Vitamin B9	Pulse wave arterial stiffness index	MR-PRESSO	12	0.322	0.00065734	0.484	1.380 (0.506 to 2.254)	0.322 (-0.552 to 1.196)	0.618286
Vitamin B12	Pulse wave arterial stiffness index	MR Egger	9	0.034443	0.14858	0.823313	1.035 (0.774 to 1.385)	0.034 (-0.257 to 0.326)	0.89816
Vitamin B12	Pulse wave arterial stiffness index	Weighted median	9	-0.00250826	0.0650536	0.969244	0.997 (0.878 to 1.133)	-0.003 (-0.130 to 0.125)	0.969244
Vitamin B12	Pulse wave arterial stiffness index	Inverse variance weighted	9	0.0434741	0.0568695	0.444597	1.044 (0.934 to 1.168)	0.043 (-0.068 to 0.155)	0.666896
Vitamin B12	Pulse wave arterial stiffness index	Simple mode	9	-0.0438259	0.115412	0.714025	0.957 (0.763 to 1.200)	-0.044 (-0.270 to 0.182)	0.901926
Vitamin B12	Pulse wave arterial stiffness index	Weighted mode	9	-0.0477822	0.10381	0.657565	0.953 (0.778 to 1.168)	-0.048 (-0.251 to 0.156)	0.830608
Vitamin B12	Pulse wave arterial stiffness index	MR-PRESSO	9	0.0329	0.000203209	0.541	1.033 (0.932 to 1.135)	0.033 (-0.069 to 0.134)	0.478545
Vitamin C	Pulse wave arterial stiffness index	MR Egger	10	0.0151369	0.108186	0.892185	1.015 (0.821 to 1.255)	0.015 (-0.197 to 0.227)	0.930975
Vitamin C	Pulse wave arterial stiffness index	Weighted median	10	0.0244134	0.0580099	0.673865	1.025 (0.915 to 1.148)	0.024 (-0.089 to 0.138)	0.808638
Vitamin C	Pulse wave arterial stiffness index	Inverse variance weighted	10	0.0318257	0.042716	0.45624	1.032 (0.949 to 1.122)	0.032 (-0.052 to 0.116)	0.644104
Vitamin C	Pulse wave arterial stiffness index	Simple mode	10	0.0689221	0.109854	0.545986	1.071 (0.864 to 1.329)	0.069 (-0.146 to 0.284)	1
Vitamin C	Pulse wave arterial stiffness index	Weighted mode	10	0.0490194	0.100111	0.636094	1.050 (0.863 to 1.278)	0.049 (-0.147 to 0.245)	0.848126
Vitamin C	Pulse wave arterial stiffness index	MR-PRESSO	10	0.0396	0.000151426	0.329	1.040 (0.965 to 1.116)	0.040 (-0.036 to 0.115)	0.290133
Vitamin D	Pulse wave arterial stiffness index	MR Egger	11	0.102153	0.156496	0.530234	1.108 (0.815 to 1.505)	0.102 (-0.205 to 0.409)	0.978894
Vitamin D	Pulse wave arterial stiffness index	Weighted median	11	0.0654734	0.055341	0.236774	1.068 (0.958 to 1.190)	0.065 (-0.043 to 0.174)	0.568257
Vitamin D	Pulse wave arterial stiffness index	Inverse variance weighted	11	0.0550577	0.0415715	0.185367	1.057 (0.974 to 1.146)	0.055 (-0.026 to 0.137)	0.444881
Vitamin D	Pulse wave arterial stiffness index	Simple mode	11	0.0651352	0.0845473	0.458877	1.067 (0.904 to 1.260)	0.065 (-0.101 to 0.231)	1
Vitamin D	Pulse wave arterial stiffness index	Weighted mode	11	0.0607584	0.0887089	0.508959	1.063 (0.893 to 1.264)	0.061 (-0.113 to 0.235)	0.814334
Vitamin D	Pulse wave arterial stiffness index	MR-PRESSO	11	0.0559	0.000103566	0.0544	1.057 (1.006 to 1.109)	0.056 (0.004 to 0.108)	0.817624
Vitamin E	Pulse wave arterial stiffness index	MR Egger	11	-0.0637361	0.124528	0.621097	0.938 (0.735 to 1.198)	-0.064 (-0.308 to 0.180)	0.931646
Vitamin E	Pulse wave arterial stiffness index	Weighted median	11	-0.061901	0.060201	0.303837	0.940 (0.835 to 1.058)	-0.062 (-0.180 to 0.056)	0.560931
Vitamin E	Pulse wave arterial stiffness index	Inverse variance weighted	11	-0.0709331	0.048185	0.140994	0.932 (0.848 to 1.024)	-0.071 (-0.165 to 0.024)	0.422983
Vitamin E	Pulse wave arterial stiffness index	Simple mode	11	0.0698257	0.128418	0.598535	1.072 (0.834 to 1.379)	0.070 (-0.182 to 0.322)	0.957656
Vitamin E	Pulse wave arterial stiffness index	Weighted mode	11	0.0679371	0.114292	0.565438	1.070 (0.855 to 1.339)	0.068 (-0.156 to 0.292)	0.848157
Vitamin E	Pulse wave arterial stiffness index	MR-PRESSO	11	-0.0605	0.000175356	0.203	0.941 (0.854 to 1.029)	-0.061 (-0.148 to 0.027)	0.406
Carotene	Pulse wave arterial stiffness index	MR Egger	14	-0.114185	0.0735518	0.146518	0.892 (0.772 to 1.030)	-0.114 (-0.258 to 0.030)	1
Carotene	Pulse wave arterial stiffness index	Weighted median	14	-0.107263	0.0466671	0.0215351	0.898 (0.820 to 0.984)	-0.107 (-0.199 to -0.016)	0.258422
Carotene	Pulse wave arterial stiffness index	Inverse variance weighted	14	-0.097259	0.0363137	0.00739966	0.907 (0.845 to 0.974)	-0.097 (-0.168 to -0.026)	0.177592
Carotene	Pulse wave arterial stiffness index	Simple mode	14	-0.131758	0.0784153	0.116763	0.877 (0.752 to 1.022)	-0.132 (-0.285 to 0.022)	1
Carotene	Pulse wave arterial stiffness index	Weighted mode	14	-0.131758	0.0778112	0.114209	0.877 (0.753 to 1.021)	-0.132 (-0.284 to 0.021)	0.913668
Carotene	Pulse wave arterial stiffness index	MR-PRESSO	14	-0.11	7.72822e-05	5.24e-05	0.896 (0.857 to 0.934)	-0.010 (-0.149 to -0.071)	0.0008384
MR, Mendelian randomization; SE, standard error; SNP, Single nucleotide polymorphism; OR, Odds ratio; CI, Confidence interval; P FDR, FDR-adjusted p

## Sheet: Sheet4
Table S4. MVMR estimation between iron and arterial stiffness index.
Exposure	Outcome	Bias	Method	Pvalue	BETA (95% CI)
Iron	Arterial stiffness index	Obesity	MVMR_IVW	0.0179321	0.068 (0.012 to 0.123)
Iron	Arterial stiffness index	Obesity	MVMR_LASSO	0.000351145	0.069 (0.031 to 0.107)
Iron	Arterial stiffness index	Hypertension	MVMR_IVW	0.000118609	0.062 (0.030 to 0.093)
Iron	Arterial stiffness index	Hypertension	MVMR_LASSO	0.000118609	0.062 (0.030 to 0.093)
Iron	Arterial stiffness index	Diabetes	MVMR_IVW	5.40475e-05	0.074 (0.038 to 0.111)
Iron	Arterial stiffness index	Diabetes	MVMR_LASSO	3.18125e-25	0.079 (0.064 to 0.093)
Iron	Arterial stiffness index	Smoking	MVMR_IVW	5.65654e-06	0.071 (0.040 to 0.101)
Iron	Arterial stiffness index	Smoking	MVMR_LASSO	5.65654e-06	0.071 (0.040 to 0.101)
Iron	Arterial stiffness index	Alcohol	MVMR_IVW	5.34048e-05	0.063 (0.032 to 0.094)
Iron	Arterial stiffness index	Alcohol	MVMR_LASSO	5.34048e-05	0.063 (0.032 to 0.094)
Iron	Arterial stiffness index	Insomnia	MVMR_IVW	4.10212e-06	0.071 (0.041 to 0.101)
Iron	Arterial stiffness index	Insomnia	MVMR_LASSO	4.10212e-06	0.071 (0.041 to 0.101)
Iron	Arterial stiffness index	Obesity Hypertension Diabetes	MVMR_IVW	0.000234269	0.060 (0.028 to 0.092)
Iron	Arterial stiffness index	Obesity Hypertension Diabetes	MVMR_LASSO	0.000234269	0.060 (0.028 to 0.092)
Iron	Arterial stiffness index	Smoking Alcohol Insomnia	MVMR_IVW	6.06758e-07	0.075 (0.046 to 0.105)
Iron	Arterial stiffness index	Smoking Alcohol Insomnia	MVMR_LASSO	2.12222e-08	0.081 (0.053 to 0.110)
Iron	Arterial stiffness index	All	MVMR_IVW	8.05782e-05	0.058 (0.029 to 0.088)
Iron	Arterial stiffness index	All	MVMR_LASSO	8.05782e-05	0.058 (0.029 to 0.088)
MVMR, Multivaribale mendelian randomization; IVW, inverse-variance weighted; LASSO, least absolute shrinkage and selection operator; CI, Confidence interval.

## Sheet: Sheet5
Table S5. MVMR estimation between ferritin and arterial stiffness index.
Exposure	Outcome	Bias	Method	Pvalue	BETA (95% CI)
Ferritin	Arterial stiffness index	Obsiety	MVMR_IVW	0.00325707	0.148 (0.049 to 0.246)
Ferritin	Arterial stiffness index	Obsiety	MVMR_LASSO	0.00325707	0.148 (0.049 to 0.246)
Ferritin	Arterial stiffness index	Hypertension	MVMR_IVW	2.46992e-05	0.110 (0.059 to 0.162)
Ferritin	Arterial stiffness index	Hypertension	MVMR_LASSO	2.46992e-05	0.110 (0.059 to 0.162)
Ferritin	Arterial stiffness index	Diabetes	MVMR_IVW	2.41008e-05	0.135 (0.072 to 0.198)
Ferritin	Arterial stiffness index	Diabetes	MVMR_LASSO	0.0055621	0.150 (0.044 to 0.256)
Ferritin	Arterial stiffness index	Smoking	MVMR_IVW	0.00222719	0.098 (0.035 to 0.160)
Ferritin	Arterial stiffness index	Smoking	MVMR_LASSO	0.00222719	0.098 (0.035 to 0.160)
Ferritin	Arterial stiffness index	Alcohol	MVMR_IVW	0.000126603	0.101 (0.049 to 0.153)
Ferritin	Arterial stiffness index	Alcohol	MVMR_LASSO	0.013813	0.129 (0.026 to 0.231)
Ferritin	Arterial stiffness index	Insomnia	MVMR_IVW	3.971e-06	0.129 (0.074 to 0.183)
Ferritin	Arterial stiffness index	Insomnia	MVMR_LASSO	3.971e-06	0.129 (0.074 to 0.183)
Ferritin	Arterial stiffness index	Obesity Hypertension Diabetes	MVMR_IVW	7.95973e-06	0.116 (0.065 to 0.168)
Ferritin	Arterial stiffness index	Obesity Hypertension Diabetes	MVMR_LASSO	1.7933e-05	0.115 (0.063 to 0.169)
Ferritin	Arterial stiffness index	Smoking Alcohol Insomnia	MVMR_IVW	0.00133187	0.083 (0.032 to 0.134)
Ferritin	Arterial stiffness index	Smoking Alcohol Insomnia	MVMR_LASSO	0.00133187	0.083 (0.032 to 0.134)
Ferritin	Arterial stiffness index	All	MVMR_IVW	0.00341095	0.072 (0.024 to 0.120)
Ferritin	Arterial stiffness index	All	MVMR_LASSO	0.00243432	0.087 (0.031 to 0.142)
MVMR, Multivaribale mendelian randomization; IVW, inverse-variance weighted; LASSO, least absolute shrinkage and selection operator; CI, Confidence interval.

## Sheet: Sheet6
Table S6. MVMR estimation between transferrin saturation and arterial stiffness index.
Exposure	Outcome	Bias	Method	Pvalue	BETA (95% CI)
Transferrin saturation	Arterial stiffness index	Obsiety	MVMR_IVW	0.0150976	0.052 (0.010 to 0.094)
Transferrin saturation	Arterial stiffness index	Obsiety	MVMR_LASSO	0.000161499	0.053 (0.025 to 0.080)
Transferrin saturation	Arterial stiffness index	Hypertension	MVMR_IVW	0.00013094	0.048 (0.024 to 0.073)
Transferrin saturation	Arterial stiffness index	Hypertension	MVMR_LASSO	0.00013094	0.048 (0.024 to 0.073)
Transferrin saturation	Arterial stiffness index	Diabetes	MVMR_IVW	0.000527312	0.049 (0.021 to 0.076)
Transferrin saturation	Arterial stiffness index	Diabetes	MVMR_LASSO	0.000161499	0.053 (0.025 to 0.080)
Transferrin saturation	Arterial stiffness index	Smoking	MVMR_IVW	5.66443e-06	0.054 (0.031 to 0.078)
Transferrin saturation	Arterial stiffness index	Smoking	MVMR_LASSO	5.66443e-06	0.054 (0.031 to 0.078)
Transferrin saturation	Arterial stiffness index	Alcohol	MVMR_IVW	9.27925e-05	0.047 (0.024 to 0.071)
Transferrin saturation	Arterial stiffness index	Alcohol	MVMR_LASSO	9.27925e-05	0.047 (0.024 to 0.071)
Transferrin saturation	Arterial stiffness index	Insomnia	MVMR_IVW	6.56313e-06	0.052 (0.030 to 0.075)
Transferrin saturation	Arterial stiffness index	Insomnia	MVMR_LASSO	6.56313e-06	0.052 (0.030 to 0.075)
Transferrin saturation	Arterial stiffness index	Obesity Hypertension Diabetes	MVMR_IVW	0.000117416	0.049 (0.024 to 0.074)
Transferrin saturation	Arterial stiffness index	Obesity Hypertension Diabetes	MVMR_LASSO	0.000117416	0.049 (0.024 to 0.074)
Transferrin saturation	Arterial stiffness index	Smoking Alcohol Insomnia	MVMR_IVW	8.5157e-06	0.052 (0.029 to 0.075)
Transferrin saturation	Arterial stiffness index	Smoking Alcohol Insomnia	MVMR_LASSO	8.5157e-06	0.052 (0.029 to 0.075)
Transferrin saturation	Arterial stiffness index	All	MVMR_IVW	2.3686e-05	0.050 (0.027 to 0.073)
Transferrin saturation	Arterial stiffness index	All	MVMR_LASSO	2.3686e-05	0.050 (0.027 to 0.073)
MVMR, Multivaribale mendelian randomization; IVW, inverse-variance weighted; LASSO, least absolute shrinkage and selection operator; CI, Confidence interval.

## Sheet: Sheet7
Table S7. Power estimation of this MR analysis and sensitivity analysis of the causal association.
Exposure	Outcome	Pleiotropy			Heterogeneity			MR-PRESSO
		Intercept	SE	pvalue	Cochrane_Q	Cochrane_Q_df	Cochrane_Q_pvalue	Outlier SNPs	Global Test_pvalue	Distortion Test_pvalue
Iron	Arterial stiffness index	-0.00802864	0.00325604	0.0904036	7.76079	4	0.100744	N	0.254	/
Ferritin	Arterial stiffness index	0.00576614	0.00885641	0.550511	19.5429	5	0.00152211	2	0.43	0.419
Transferrin	Arterial stiffness index	0.00208656	0.0037803	0.596057	23.2683	9	0.00562098	N	0.149	/
Transferrin Saturation	Arterial stiffness index	-0.0045468	0.00458681	0.394624	7.06983	4	0.132244	N	0.346	/
Iron	Pulse wave arterial stiffness index	-0.00675912	0.00290701	0.102604	6.9637	4	0.137819	N	0.298	/
Ferritin	Pulse wave arterial stiffness index	0.00296385	0.00767625	0.719076	17.3312	5	0.00391265	2	0.223	0.752
Transferrin	Pulse wave arterial stiffness index	9.00793e-06	0.00327393	0.997872	21.0654	9	0.0123634	N	0.168	/
Transferrin Saturation	Pulse wave arterial stiffness index	-0.00401475	0.00307272	0.282496	4.59694	4	0.331207	N	0.421	/
Arterial stiffness index	Iron	-0.0476562	0.0425393	0.379058	2.25966	3	0.520294	N	0.556	/
Arterial stiffness index	Ferritin	-0.0120698	0.0401532	0.792093	0.518132	3	0.91489	N	0.94	/
Arterial stiffness index	Transferrin	0.0605118	0.0437733	0.300985	3.87479	3	0.275306	N	0.292	/
Arterial stiffness index	Transferrin Saturation	-0.0912495	0.0429016	0.167272	4.6778	3	0.196969	N	0.335	/
Pulse wave arterial stiffness index	Iron	NA	NA	NA	0.259875	1	0.610206	/	/	/
Pulse wave arterial stiffness index	Ferritin	NA	NA	NA	0.220985	1	0.63829	/	/	/
Pulse wave arterial stiffness index	Transferrin	NA	NA	NA	3.35572	1	0.0669719	/	/	/
Pulse wave arterial stiffness index	Transferrin Saturation	NA	NA	NA	3.65194	1	0.0560041	/	/	/
Calcium	Arterial stiffness index	-0.000132673	0.000700178	0.849892	291.455	216	0.00046913	2	0.517	0.688
Magnesium	Arterial stiffness index	0.0156091	0.00964816	0.352452	8.86699	2	0.0118729	/	/	/
Zinc	Arterial stiffness index	0.00802438	0.00850009	0.518322	0.941181	2	0.624633	/	/	/
Selenium	Arterial stiffness index	0.00687795	0.00762865	0.532915	3.4794	2	0.175573	/	/	/
Calcium	Pulse wave arterial stiffness index	0.000859143	0.000582516	0.141771	239.221	207	0.0617167	1	0.296	0.695
Magnesium	Pulse wave arterial stiffness index	0.0120258	0.00894466	0.407128	7.40551	2	0.0246555	/	/	/
Zinc	Pulse wave arterial stiffness index	0.00101954	0.00758401	0.914927	0.111145	2	0.945943	/	/	/
Selenium	Pulse wave arterial stiffness index	0.00845885	0.00562827	0.373763	4.25648	2	0.119047	/	/	/
Vitamin A	Arterial stiffness index	-0.00134092	0.00506178	0.798709	4.73966	8	0.785004	N	0.8	/
Vitamin B6	Arterial stiffness index	0.00261248	0.00332193	0.444723	8.55296	15	0.899709	N	0.837	/
Vitamin B9	Arterial stiffness index	-0.00242603	0.00453985	0.604751	5.37339	11	0.911745	N	0.951	/
Vitamin B12	Arterial stiffness index	-0.00377525	0.00614402	0.561474	7.02185	7	0.426609	N	0.525	/
Vitamin C	Arterial stiffness index	0.00394151	0.00517271	0.470961	4.16477	8	0.84196	N	0.899	/
Vitamin D	Arterial stiffness index	-0.00647792	0.00709139	0.384802	9.02143	10	0.530071	N	0.665	/
Vitamin E	Arterial stiffness index	5.23662e-05	0.00436077	0.990681	6.69715	10	0.753693	N	0.844	/
Carotene	Arterial stiffness index	0.000465348	0.00350978	0.896718	6.52236	13	0.925063	N	0.813	/
Vitamin A	Pulse wave arterial stiffness index	0.000534367	0.00452348	0.909281	3.62877	8	0.888969	N	0.901	/
Vitamin B6	Pulse wave arterial stiffness index	0.00272481	0.00297121	0.374635	9.7891	15	0.832792	N	0.901	/
Vitamin B9	Pulse wave arterial stiffness index	-0.00120655	0.00405651	0.772221	8.17712	11	0.697355	N	0.78	/
Vitamin B12	Pulse wave arterial stiffness index	0.000388837	0.00583752	0.948755	12.3797	8	0.135051	N	0.185	/
Vitamin C	Pulse wave arterial stiffness index	0.000685949	0.00405168	0.869763	8.74315	9	0.461314	N	0.544	/
Vitamin D	Pulse wave arterial stiffness index	-0.00197876	0.0063391	0.762036	6.34885	10	0.785152	N	0.923	/
Vitamin E	Pulse wave arterial stiffness index	-0.00030974	0.00489355	0.950915	14.2372	10	0.162443	N	0.195	/
Carotene	Pulse wave arterial stiffness index	0.000829486	0.00313451	0.795785	3.8837	13	0.992367	N	0.993	/
MR, Mendelian randomization; SE, standard error; SNP, Single nucleotide polymorphism; N, No outlier SNPs detected; （/,Due to the small number of SNPs used for analysis, it was not applicable to MR-presso.）
